# Supplementary material for: Global patterns and trends in ischemic stroke burden attributable to particulate matter pollution: changes from 1990 to 2021 and projections from 2022 to 2050
Source: Front Public Health. 2025 Jun 26;13:1599541. doi: 10.3389/fpubh.2025.1599541 (PMC12241019; doi:10.3389/fpubh.2025.1599541)
Supplement: Supplementary file 15 [file Table_4.xlsx]

## Sheet: Table Legends
Table	Title
Table S4	Deaths of ischemic stroke in 1990 and 2021, and temporal trends from 1990 to 2021 by 204 countries and territories
Table S5	DALYs (Disability-Adjusted Life Years) of ischemic stroke in 1990 and 2021, and temporal trends from 1990 to 2021 by 204 countries and territories
Table S6	YLDs (Years Lived with Disability) of ischemic stroke in 1990 and 2021, and temporal trends from 1990 to 2021 by 204 countries and territories
Table S7	YLLs (Years of Life Lost) of ischemic stroke in 1990 and 2021, and temporal trends from 1990 to 2021 by 204 countries and territories

## Sheet: Table S4
Characteristics	1990		2021		1990-2021	P-value
	Deaths no.×103 (95% UI)	Age-standardized deaths rate no.×103 (95% UI)	Deaths no.×103 (95% UI)	Age-standardized deaths rate no.×103 (95% UI)	AAPC (95% CI)
Afghanistan	3.08(2.15-4.37)	58.19(40.76-81.23)	3.49(2.48-4.86)	50.85(35.95-69.51)	-0.49(-0.66--0.32)	0
Albania	0.35(0.25-0.46)	22.44(16.29-29.22)	0.28(0.16-0.5)	7.01(4-12.55)	-3.9(-4.74--3.06)	0
Algeria	1.35(0.84-1.95)	20.1(12.71-28.92)	3.44(2.19-5.02)	14.77(9.42-21.33)	-0.94(-1.25--0.62)	0
American Samoa	0(0-0)	1.87(0-7.49)	0(0-0)	1.58(0.14-4.03)	-0.42(-0.85-0)	0.049377
Andorra	0(0-0)	3.46(1.34-6.7)	0(0-0)	0.69(0.36-1.09)	-5.05(-5.34--4.76)	0
Angola	0.68(0.49-0.9)	30.89(21.99-40.51)	1.25(0.79-1.76)	18.87(12.04-26.52)	-1.57(-1.79--1.35)	0
Antigua and Barbuda	0(0-0.01)	8.06(1.86-18.34)	0(0-0.01)	5.16(1.89-9.45)	-1.32(-1.94--0.7)	3.5e-05
Argentina	2.46(1.14-4.02)	8.7(4.04-14.23)	1.17(0.6-1.92)	1.97(1.01-3.23)	-4.66(-5.32--3.99)	0
Armenia	0.43(0.25-0.65)	19.46(11.33-29.55)	0.53(0.35-0.74)	12.29(8.14-17.06)	-1.35(-2.8-0.13)	0.073392
Australia	0.32(0.01-0.93)	1.81(0.06-5.23)	0.41(0.24-0.61)	0.71(0.42-1.07)	-2.8(-3.54--2.06)	0
Austria	1.46(0.75-2.36)	11.55(5.94-18.84)	0.24(0.16-0.34)	0.98(0.66-1.39)	-7.72(-8.22--7.22)	0
Azerbaijan	0.46(0.18-0.79)	11.43(4.35-19.65)	0.48(0.24-0.81)	6.61(3.36-11.18)	-1.76(-2.32--1.2)	0
Bahamas	0.01(0-0.02)	5.52(0.85-12.75)	0.01(0-0.02)	3.86(1.24-7.65)	-1.2(-2.09--0.31)	0.00861
Bahrain	0.03(0.02-0.04)	38.05(28.91-48.27)	0.08(0.06-0.1)	20.89(15.43-26.32)	-1.96(-3--0.91)	0.000273
Bangladesh	14.46(10.78-19.19)	39.63(29.61-52.33)	37.24(26.79-49.47)	34.6(25.02-45.3)	-0.26(-1.09-0.57)	0.534142
Barbados	0.04(0.01-0.08)	12.18(3.18-26.26)	0.04(0.02-0.07)	7.54(3.02-13.5)	-1.56(-2.29--0.83)	3.1e-05
Belarus	3.07(1.62-4.69)	24.84(13.12-38.07)	1.39(0.96-1.93)	8.38(5.8-11.66)	-3.74(-4.36--3.11)	0
Belgium	1.55(0.79-2.58)	9.78(4.94-16.25)	0.34(0.22-0.48)	1.08(0.71-1.5)	-6.83(-7.36--6.3)	0
Belize	0.01(0-0.01)	8.32(4.95-12.74)	0.01(0.01-0.02)	5.78(2.62-9.42)	-0.86(-1.68--0.04)	0.040727
Benin	0.71(0.53-0.92)	43.65(32.82-55.69)	1.39(1.05-1.8)	37.92(28.58-49.01)	-0.43(-0.6--0.26)	1e-06
Bermuda	0(0-0)	2.61(0-6.88)	0(0-0)	0.65(0.12-1.31)	-4.39(-4.87--3.92)	0
Bhutan	0.03(0.02-0.05)	21.26(13.17-30.24)	0.05(0.04-0.07)	10(6.72-13.85)	-2.72(-3.3--2.14)	0
Bolivia (Plurinational State of)	0.54(0.36-0.75)	22.59(15.45-30.82)	0.51(0.32-0.8)	7.33(4.53-11.1)	-3.65(-3.96--3.35)	0
Bosnia and Herzegovina	1.76(1.39-2.16)	57.04(44.95-69.96)	1.48(0.98-2.33)	22.87(15.1-35.89)	-2.89(-3.09--2.68)	0
Botswana	0.11(0.07-0.15)	33.1(21.24-45.39)	0.1(0.05-0.17)	10.01(5.44-18.23)	-3.79(-4.78--2.79)	0
Brazil	11.77(6.96-17.68)	17.86(10.58-26.55)	7.02(4.04-10.7)	2.97(1.71-4.53)	-5.6(-5.82--5.38)	0
Brunei Darussalam	0(0-0.01)	3.41(0.23-9.21)	0(0-0.01)	1.53(0.33-3.05)	-2.73(-3.68--1.78)	0
Bulgaria	3.59(1.96-5.25)	42.17(23.11-61.83)	3.02(2.16-4.62)	20.47(14.61-31.35)	-2.13(-2.42--1.83)	0
Burkina Faso	0.7(0.48-0.95)	23.86(16.81-31.66)	1.54(1.13-2.1)	23.67(17.53-31.48)	0(-0.14-0.13)	0.992926
Burundi	0.74(0.52-1.02)	42.63(30.02-58.13)	0.79(0.57-1.12)	26.62(19.41-37.61)	-1.54(-1.73--1.36)	0
Cabo Verde	0.06(0.04-0.07)	23.06(17.41-30.02)	0.09(0.06-0.11)	21.04(14.67-28.48)	-0.27(-0.81-0.26)	0.315676
Cambodia	1.12(0.86-1.41)	38.54(29.83-47.8)	2.7(1.98-3.45)	33.86(25.15-42.92)	-0.42(-0.5--0.34)	0
Cameroon	0.92(0.66-1.24)	30.78(22.45-40.99)	2.69(1.84-3.82)	32.42(23.03-45.76)	0.14(-0.03-0.31)	0.100481
Canada	0.69(0.2-1.33)	2.21(0.63-4.27)	0.25(0.09-0.47)	0.28(0.1-0.53)	-6.39(-6.96--5.81)	0
Central African Republic	0.25(0.17-0.34)	39.77(26.66-54.2)	0.4(0.27-0.57)	36.37(24.4-51.4)	-0.28(-0.37--0.18)	0
Chad	0.79(0.55-1.12)	34.44(23.88-49.37)	1.57(1.11-2.18)	39.17(28.1-53.98)	0.42(0.27-0.57)	0
Chile	1.38(0.94-1.86)	16.35(11.1-22.02)	1.03(0.67-1.45)	3.87(2.51-5.46)	-4.59(-5.2--3.98)	0
China	204.14(159.46-258.85)	35.84(28.11-44.88)	357(257.6-472.46)	19.5(14.08-25.76)	-1.99(-2.41--1.58)	0
Colombia	1.51(0.95-2.08)	10.81(6.82-14.84)	0.94(0.55-1.47)	1.67(0.99-2.61)	-5.91(-6.53--5.29)	0
Comoros	0.04(0.03-0.06)	32.57(23.96-42.58)	0.08(0.05-0.1)	21.63(15.15-28.29)	-1.32(-1.5--1.13)	0
Congo	0.26(0.18-0.34)	39.63(28.8-51.7)	0.4(0.26-0.54)	25.62(17.03-34.41)	-1.41(-1.58--1.24)	0
Cook Islands	0(0-0)	2.38(0.09-7.09)	0(0-0)	0.66(0-1.75)	-4.09(-4.26--3.92)	0
Costa Rica	0.1(0.05-0.14)	6.25(3.37-9.21)	0.09(0.06-0.13)	1.59(0.99-2.36)	-4.52(-5.06--3.97)	0
Cote d'Ivoire	0.98(0.75-1.26)	40.77(31.73-50.84)	2.61(1.89-3.47)	36(26.5-46.97)	-0.37(-0.59--0.14)	0.001347
Croatia	1.38(0.71-2.2)	27.88(14.28-44.4)	0.58(0.42-0.78)	5.62(4.01-7.47)	-5.02(-5.7--4.34)	0
Cuba	0.68(0.25-1.35)	7.31(2.73-14.49)	1.13(0.53-1.91)	5.25(2.47-8.9)	-1.18(-1.82--0.53)	0.000362
Cyprus	0.08(0.03-0.14)	17.92(8.07-31.09)	0.05(0.04-0.07)	3.58(2.41-4.87)	-5.46(-6.08--4.83)	0
Czechia	3.99(2.08-6.41)	29.9(15.65-47.98)	0.73(0.53-0.99)	3.05(2.2-4.13)	-7.07(-7.8--6.34)	0
Democratic People's Republic of Korea	4(2.9-5.26)	34.53(24.84-45.64)	9.03(6.66-12.13)	30.71(22.66-41.35)	-0.39(-0.44--0.34)	0
Democratic Republic of the Congo	2.77(1.93-3.79)	31.22(21.78-42.7)	5.96(3.74-9.03)	28.21(17.92-42.26)	-0.33(-0.47--0.2)	1e-06
Denmark	0.59(0.26-1.01)	6.49(2.89-11.21)	0.15(0.09-0.23)	1.06(0.62-1.59)	-6.08(-6.83--5.32)	0
Djibouti	0.02(0.01-0.02)	22.3(15.23-33.23)	0.06(0.04-0.09)	17.42(10.89-26.3)	-0.88(-1.11--0.65)	0
Dominica	0.01(0.01-0.02)	20(11.4-28.53)	0.01(0-0.01)	8.76(3.89-14.96)	-2.63(-2.81--2.45)	0
Dominican Republic	0.37(0.22-0.51)	13.31(8.09-18.35)	0.48(0.18-0.86)	5.11(1.9-9.09)	-3.02(-3.68--2.35)	0
Ecuador	0.56(0.38-0.75)	12.9(8.75-17.19)	0.39(0.23-0.6)	2.73(1.62-4.14)	-5.1(-6.1--4.09)	0
Egypt	10.76(7.28-15.35)	66.21(45.97-92.37)	20.81(14.22-27.34)	53.44(37.17-68.94)	-0.78(-1.12--0.43)	1e-05
El Salvador	0.29(0.23-0.36)	10.54(8.18-12.94)	0.2(0.11-0.28)	2.84(1.63-4.13)	-4.01(-5.41--2.59)	0
Equatorial Guinea	0.04(0.03-0.06)	34.98(25.05-48.7)	0.04(0.02-0.07)	13.25(6.34-22.66)	-3.01(-3.67--2.35)	0
Eritrea	0.16(0.11-0.24)	30.07(20.13-43.4)	0.37(0.25-0.5)	24.86(17.58-33.01)	-0.64(-0.81--0.48)	0
Estonia	0.37(0.14-0.67)	18.81(7.27-33.81)	0.03(0.01-0.06)	0.84(0.27-1.81)	-9.88(-10.63--9.13)	0
Eswatini	0.06(0.04-0.08)	32.06(22.54-42.36)	0.07(0.04-0.12)	21.83(11.07-35.04)	-1.26(-1.51--1.01)	0
Ethiopia	2.04(1.28-3.29)	17.39(11.51-26.69)	4.06(2.98-5.69)	13.02(9.54-18.17)	-0.94(-1.04--0.84)	0
Fiji	0.03(0.02-0.05)	15.32(8.92-21.14)	0.03(0.01-0.06)	7.2(2.21-13.67)	-2.52(-3.03--2.01)	0
Finland	0.22(0.04-0.47)	3.09(0.49-6.55)	0.05(0.01-0.11)	0.28(0.04-0.64)	-8.22(-8.64--7.8)	0
France	5.42(2.52-9.38)	5.92(2.74-10.24)	1.67(1.05-2.45)	0.78(0.5-1.14)	-6.25(-6.77--5.73)	0
Gabon	0.07(0.04-0.11)	15.42(8.29-25.57)	0.08(0.05-0.13)	12.2(6.86-18.88)	-0.58(-0.93--0.23)	0.001063
Gambia	0.1(0.07-0.13)	40.51(29.37-53.16)	0.33(0.23-0.45)	45.42(32.23-61.17)	0.44(0.18-0.71)	0.001143
Georgia	0.91(0.34-1.57)	16.55(6.13-28.67)	1.11(0.65-1.72)	16.69(9.91-25.68)	-0.14(-1.67-1.42)	0.861528
Germany	15.21(7.54-25.05)	11.15(5.53-18.35)	2.92(1.9-4.16)	1.15(0.75-1.63)	-7.13(-7.85--6.41)	0
Ghana	2.05(1.5-2.65)	48.62(36.3-62.55)	5.29(3.84-7.08)	46.4(34.04-62.04)	-0.16(-0.35-0.03)	0.097374
Greece	2.6(1.33-4.25)	18.64(9.49-30.39)	1.16(0.82-1.55)	3.14(2.22-4.2)	-5.61(-6.27--4.94)	0
Greenland	0(0-0)	3.71(0.02-10.4)	0(0-0)	0.94(0.04-2.48)	-4.3(-4.64--3.97)	0
Grenada	0.02(0.01-0.03)	24.05(13.16-37.58)	0.01(0-0.01)	9.26(3.7-16.94)	-3.05(-3.39--2.7)	0
Guam	0(0-0)	2.18(0-6.1)	0(0-0)	0.71(0.33-1.15)	-3.87(-6.48--1.19)	0.004861
Guatemala	0.29(0.23-0.35)	13.89(11.07-16.84)	0.52(0.31-0.72)	5.87(3.56-8.24)	-2.75(-3.48--2.01)	0
Guinea	0.93(0.65-1.24)	35.45(24.66-46.8)	1.72(1.26-2.27)	39.85(29.63-51.84)	0.39(0.32-0.46)	0
Guinea-Bissau	0.15(0.11-0.2)	53.68(39.23-70.92)	0.23(0.17-0.31)	52.91(38.79-69.63)	-0.04(-0.15-0.06)	0.406833
Guyana	0.09(0.05-0.15)	29.76(17.15-47.48)	0.07(0.03-0.12)	14.58(6.29-24.66)	-2.34(-3.04--1.63)	0
Haiti	1.15(0.86-1.49)	55.5(42.44-71.04)	1.93(1.34-2.69)	41.82(29.69-58.07)	-0.9(-0.95--0.86)	0
Honduras	0.29(0.21-0.37)	18.49(13.56-23.32)	0.88(0.6-1.24)	18.67(12.57-25.96)	0.07(-0.37-0.51)	0.76832
Hungary	3.9(2-6.37)	29.03(14.91-47.34)	1.02(0.71-1.7)	4.63(3.23-7.72)	-5.8(-6.65--4.94)	0
Iceland	0(0-0.01)	1.5(0.11-3.59)	0(0-0)	0.21(0.04-0.48)	-6.4(-6.94--5.87)	0
India	57.7(43.12-76.09)	18.1(13.66-23.6)	126.21(97.61-166.74)	13.04(10.05-16.82)	-1.17(-1.94--0.39)	0.003477
Indonesia	20.2(14.81-26.12)	31.19(22.68-40.09)	31.97(19.52-47.94)	21.36(13.22-31.53)	-1.31(-1.6--1.01)	0
Iran (Islamic Republic of)	4.22(3.27-5.24)	25.31(19.47-31.28)	8.11(6.28-10.25)	12.63(9.63-15.97)	-2.29(-2.61--1.97)	0
Iraq	2.72(1.91-3.67)	38.39(26.98-51.69)	5.4(3.64-7.37)	32.68(22.55-44.4)	-0.43(-0.99-0.14)	0.140187
Ireland	0.24(0.09-0.43)	6.19(2.47-11.21)	0.05(0.02-0.08)	0.57(0.28-0.91)	-7.38(-7.61--7.15)	0
Israel	0.28(0.15-0.45)	6.49(3.51-10.38)	0.23(0.17-0.3)	1.57(1.15-2.02)	-4.88(-6.21--3.52)	0
Italy	11.27(6.17-17.63)	12.96(7.04-20.35)	4.18(2.95-5.71)	1.92(1.36-2.61)	-6.12(-6.48--5.75)	0
Jamaica	0.39(0.24-0.53)	20.76(12.49-28.09)	0.26(0.14-0.4)	7.45(4-11.67)	-2.8(-3.39--2.2)	0
Japan	7.35(1.4-16.25)	4.99(0.95-11.03)	7.57(3.87-12.14)	1.21(0.63-1.92)	-4.42(-4.81--4.04)	0
Jordan	0.18(0.13-0.23)	19.36(13.82-25.71)	0.6(0.42-0.78)	12.4(8.66-16.28)	-1.53(-2.8--0.24)	0.020261
Kazakhstan	2.33(0.89-4.15)	22.12(8.48-39.31)	2.07(1.4-2.95)	15.86(10.68-22.69)	-1.1(-1.73--0.46)	0.00074
Kenya	1.01(0.72-1.4)	17.73(12.5-24.63)	2.65(1.89-3.59)	19.35(13.5-26.18)	0.28(0.21-0.34)	0
Kiribati	0.01(0-0.01)	24.58(18.07-31.08)	0.01(0.01-0.01)	17.9(13.04-24.38)	-1.06(-1.12--0.99)	0
Kuwait	0.05(0.04-0.06)	12.37(9.65-15.43)	0.18(0.13-0.23)	8.68(6.4-11.26)	-1.05(-3.29-1.23)	0.36231
Kyrgyzstan	0.97(0.67-1.28)	37.96(26.09-49.94)	0.68(0.49-0.89)	17.29(12.36-22.41)	-2.53(-2.94--2.12)	0
Lao People's Democratic Republic	0.77(0.58-0.99)	54.01(41.56-69.11)	1.04(0.64-1.42)	32.9(20.09-44.07)	-1.62(-1.74--1.49)	0
Latvia	1.22(0.63-1.88)	35.02(18-53.87)	0.38(0.25-0.6)	7.83(5.01-12.27)	-4.75(-5.35--4.14)	0
Lebanon	0.16(0.1-0.25)	9.93(5.92-15.26)	0.29(0.18-0.43)	4.31(2.73-6.34)	-2.71(-3.03--2.38)	0
Lesotho	0.16(0.11-0.22)	25.03(17.61-34.42)	0.25(0.17-0.34)	34.99(24.04-45.72)	1.25(0.75-1.75)	1e-06
Liberia	0.34(0.26-0.43)	39.41(30.47-48.66)	0.53(0.37-0.71)	37.68(27.32-50.54)	-0.14(-0.31-0.04)	0.130459
Libya	0.19(0.12-0.29)	12.23(7.72-18.32)	0.6(0.38-0.87)	14.56(9.37-21.15)	0.51(-0.06-1.09)	0.079297
Lithuania	0.62(0.3-1.03)	13.76(6.68-22.96)	0.24(0.15-0.36)	3.43(2.12-5.14)	-4.61(-5.34--3.87)	0
Luxembourg	0.06(0.03-0.11)	11.75(5.1-20.5)	0.01(0.01-0.01)	0.71(0.4-1.09)	-8.67(-9.21--8.12)	0
Madagascar	1.37(1.06-1.74)	38.65(30.07-49.22)	2.23(1.58-2.96)	35.86(25.48-47.43)	-0.23(-0.36--0.11)	0.000258
Malawi	0.73(0.54-0.93)	30.13(22.23-38.11)	1.61(1.22-2.11)	33.52(25.4-43.65)	0.39(0.2-0.59)	6.4e-05
Malaysia	0.92(0.43-1.66)	11.93(5.56-21.37)	1.24(0.79-1.77)	5.55(3.54-7.96)	-2.42(-2.66--2.19)	0
Maldives	0.02(0.01-0.02)	33.11(23.73-43.06)	0.01(0.01-0.02)	3.73(2.08-6.18)	-6.91(-7.36--6.46)	0
Mali	0.75(0.52-1.06)	29.5(20.87-41)	1.61(1.13-2.38)	27.54(19.92-38.59)	-0.17(-0.33--0.01)	0.041091
Malta	0.03(0.01-0.05)	8.15(3.71-13.92)	0.02(0.01-0.02)	1.28(0.86-1.79)	-5.82(-6.37--5.26)	0
Marshall Islands	0(0-0)	17.7(11.58-24.92)	0(0-0)	12.78(8.31-18.92)	-1.13(-1.42--0.84)	0
Mauritania	0.34(0.24-0.47)	43.87(31.74-59.66)	0.54(0.37-0.79)	32.88(22.6-47.26)	-0.93(-1.11--0.75)	0
Mauritius	0.05(0.02-0.08)	8.33(3.62-14.03)	0.03(0.01-0.06)	1.93(0.66-3.52)	-4.61(-5.68--3.52)	0
Mexico	3.43(2-4.85)	11.02(6.43-15.63)	2.39(1.5-3.8)	2.17(1.35-3.45)	-5.11(-5.89--4.32)	0
Micronesia (Federated States of)	0.01(0.01-0.01)	26.13(18.66-34.87)	0.01(0-0.01)	13.56(8.8-19.83)	-2.14(-2.2--2.08)	0
Monaco	0(0-0.01)	4.98(0.8-10.49)	0(0-0)	1.78(0.92-2.89)	-3.2(-3.64--2.75)	0
Mongolia	0.08(0.06-0.12)	10.02(7.1-14)	0.11(0.06-0.16)	6.68(3.93-10.55)	-1.49(-1.77--1.21)	0
Montenegro	0.06(0.03-0.1)	10.91(5.57-17.84)	0.09(0.05-0.16)	10.6(6.71-20.2)	-0.13(-0.65-0.38)	0.611719
Morocco	2.7(1.78-3.88)	22.74(15.05-32.51)	4.21(2.78-5.81)	15.21(10.05-21.14)	-1.28(-1.44--1.11)	0
Mozambique	1.51(1.17-1.86)	37.06(28.71-45.2)	3.34(2.32-4.45)	44.42(31.24-58.79)	0.63(0.54-0.73)	0
Myanmar	8.24(5.95-10.67)	49.99(36.98-63.32)	11.82(8.22-15.87)	31.85(22.22-42.63)	-1.47(-1.55--1.39)	0
Namibia	0.15(0.09-0.19)	36.42(23.17-48.24)	0.18(0.09-0.31)	19.34(9.47-33.88)	-1.98(-2.28--1.67)	0
Nauru	0(0-0)	2.9(0-11.3)	0(0-0)	2.67(0.34-6.04)	-0.31(-0.53--0.1)	0.004319
Nepal	1.71(1.12-2.32)	26.86(18.27-36.2)	3.46(2.47-4.86)	19.48(14.01-26.89)	-1.08(-1.24--0.91)	0
Netherlands	1.62(0.81-2.68)	7.85(3.9-13.01)	0.63(0.42-0.88)	1.51(1.01-2.12)	-5.23(-5.77--4.7)	0
New Zealand	0.06(0-0.18)	1.51(0.03-4.71)	0.06(0.03-0.11)	0.65(0.26-1.11)	-2.72(-3.43--2)	0
Nicaragua	0.16(0.12-0.2)	13.21(10.29-16.08)	0.21(0.14-0.29)	5.28(3.56-7.18)	-3.1(-3.63--2.58)	0
Niger	0.5(0.32-0.75)	29.97(19.23-44.27)	1.52(1.02-2.27)	30.15(20.66-43.47)	0.03(-0.07-0.14)	0.524051
Nigeria	12.6(8.51-17.8)	38.21(26.47-53.4)	15.89(11.81-21.19)	25.41(18.95-33.45)	-1.31(-1.45--1.16)	0
Niue	0(0-0)	9.51(3.13-16.98)	0(0-0)	1.83(0.18-4.26)	-5.24(-5.58--4.89)	0
North Macedonia	1.07(0.68-1.41)	70.63(44.82-93)	1.05(0.73-1.45)	46.66(33.18-64.74)	-1.35(-1.9--0.78)	3e-06
Northern Mariana Islands	0(0-0)	2.83(0-7.55)	0(0-0)	2.06(0.94-3.71)	-1.32(-2.65-0.04)	0.056283
Norway	0.35(0.11-0.66)	4.35(1.37-8.3)	0.04(0.02-0.08)	0.34(0.13-0.62)	-8.19(-8.92--7.45)	0
Oman	0.13(0.08-0.18)	24.67(16.33-34.76)	0.2(0.14-0.28)	16.76(11.57-23.46)	-1.2(-2.1--0.28)	0.010649
Pakistan	10.12(7.06-14.02)	22.95(15.92-31.68)	17.36(12.64-23.22)	20.5(14.82-26.84)	-0.44(-0.74--0.14)	0.003929
Palau	0(0-0)	2.48(0.01-6.89)	0(0-0)	2.13(0.2-4.45)	-0.42(-1.54-0.72)	0.471775
Palestine	0.2(0.14-0.29)	30.91(21.57-43.39)	0.32(0.21-0.43)	19.69(12.94-26.73)	-1.93(-2.34--1.51)	0
Panama	0.12(0.06-0.17)	8.93(4.78-13)	0.09(0.05-0.15)	1.91(0.97-3.2)	-4.83(-5.94--3.71)	0
Papua New Guinea	0.22(0.14-0.31)	23.04(15.21-32.82)	0.54(0.37-0.78)	19.61(13.62-28.06)	-0.53(-0.58--0.48)	0
Paraguay	0.38(0.22-0.53)	20.03(11.37-27.56)	0.28(0.08-0.56)	5.42(1.48-10.89)	-4.08(-4.73--3.43)	0
Peru	1.22(0.92-1.53)	11.88(8.89-14.88)	1.14(0.7-1.71)	3.45(2.11-5.15)	-3.62(-4.72--2.5)	0
Philippines	4.45(3.33-5.52)	24.59(18.59-30.26)	8.79(6.14-11.77)	14.38(10.05-19.37)	-1.85(-2.5--1.19)	0
Poland	14.24(8.74-19.7)	36.2(22.13-50.14)	5.01(3.79-6.8)	6.28(4.77-8.53)	-5.67(-6.09--5.24)	0
Portugal	1.99(0.77-3.71)	16.61(6.39-30.9)	0.39(0.2-0.62)	1.13(0.59-1.81)	-8.18(-8.61--7.75)	0
Puerto Rico	0.03(0-0.1)	0.93(0-3.02)	0.02(0.01-0.05)	0.25(0.06-0.47)	-4.01(-4.74--3.28)	0
Qatar	0.02(0.01-0.02)	37.64(28.82-47.68)	0.05(0.03-0.06)	14.71(10.52-19.2)	-3.09(-4.64--1.53)	0.000124
Republic of Korea	4.14(1.7-7.31)	22.61(9.22-39.95)	4.48(2.89-6.37)	4.95(3.18-7.01)	-4.83(-5.18--4.47)	0
Republic of Moldova	1.06(0.76-1.34)	33.47(24.28-42.23)	0.47(0.3-0.68)	7.65(4.93-11.16)	-4.79(-5.94--3.62)	0
Romania	8.45(4.37-12.7)	39.7(20.57-59.38)	4.31(2.99-6.45)	10.08(7-15.13)	-4.42(-4.89--3.95)	0
Russian Federation	53.59(24.93-84.91)	35.54(16.51-56.4)	18.78(11.29-29.59)	7.74(4.65-12.19)	-4.76(-5.58--3.94)	0
Rwanda	0.79(0.58-1.07)	43.82(32.74-58.46)	0.95(0.64-1.32)	24.66(16.73-34.23)	-1.86(-2.05--1.67)	0
Saint Kitts and Nevis	0(0-0.01)	10.02(2.37-20.72)	0(0-0)	2.93(1.02-5.06)	-3.4(-4.16--2.62)	0
Saint Lucia	0.02(0.01-0.03)	30.77(15.73-48.81)	0.02(0.01-0.04)	9.18(3.82-16.15)	-4.08(-4.39--3.76)	0
Saint Vincent and the Grenadines	0.01(0.01-0.02)	20.3(11.59-32.2)	0.01(0-0.02)	8.65(3.28-15.87)	-2.64(-3.13--2.14)	0
Samoa	0.01(0.01-0.02)	22.82(16.65-30.18)	0.02(0.01-0.02)	14.73(8.79-20.31)	-1.47(-1.58--1.37)	0
San Marino	0(0-0)	5.29(1.92-9.89)	0(0-0)	0.95(0.47-1.59)	-5.57(-6.24--4.89)	0
Sao Tome and Principe	0.02(0.01-0.02)	33.02(25.71-40.69)	0.02(0.02-0.03)	25.88(19.15-34.13)	-0.75(-1.21--0.29)	0.001321
Saudi Arabia	1.28(0.89-1.78)	30.72(21.4-42.41)	2.63(1.88-3.42)	24.25(17.87-31.28)	-0.87(-1.05--0.69)	0
Senegal	1(0.76-1.24)	40.94(30.95-50.98)	2.18(1.59-2.93)	38.05(27.92-51.35)	-0.26(-0.53-0.02)	0.064602
Serbia	5.78(3.26-8.38)	75.95(42.72-109.49)	4.29(3.01-6.34)	24.33(17.05-36.02)	-3.6(-3.99--3.21)	0
Seychelles	0(0-0)	3.58(0.96-7.08)	0(0-0)	2.37(0.79-4.52)	-1.61(-1.87--1.36)	0
Sierra Leone	0.73(0.55-0.91)	43.8(33.28-54.83)	1.14(0.84-1.56)	40.95(30.69-55.02)	-0.22(-0.4--0.03)	0.021058
Singapore	0.23(0.08-0.39)	13.43(4.87-23.28)	0.07(0.04-0.11)	0.86(0.46-1.35)	-8.99(-10.6--7.35)	0
Slovakia	1.08(0.56-1.74)	19.03(9.92-30.81)	0.53(0.39-0.71)	5.56(4.02-7.35)	-3.95(-4.47--3.42)	0
Slovenia	0.4(0.2-0.62)	16.32(8.42-25.67)	0.14(0.1-0.2)	2.49(1.73-3.53)	-6.26(-6.66--5.85)	0
Solomon Islands	0.02(0.01-0.03)	29.02(21.21-40.31)	0.05(0.04-0.08)	26.38(18.81-37.41)	-0.29(-0.39--0.2)	0
Somalia	0.35(0.21-0.53)	26.64(17.22-39.85)	0.68(0.41-1.05)	21.35(13.3-32.53)	-0.7(-0.78--0.62)	0
South Africa	2.01(1.31-2.79)	12.23(7.93-16.94)	3.83(2.64-5.2)	11.19(7.75-15.2)	-0.26(-0.86-0.34)	0.39253
South Sudan	0.47(0.31-0.65)	24.78(17.08-34.34)	0.53(0.36-0.74)	22.22(15.63-30.25)	-0.35(-0.44--0.27)	0
Spain	4.45(1.9-7.83)	8.5(3.63-14.97)	1.07(0.65-1.63)	0.74(0.46-1.13)	-7.42(-8.01--6.83)	0
Sri Lanka	3.41(2.72-4.09)	48.9(39.24-58.66)	3.69(1.79-6.84)	17.22(8.36-31.76)	-3.45(-4.19--2.7)	0
Sudan	3.61(2.5-4.87)	50.65(34.99-67.86)	4.82(3.18-6.65)	32.73(21.73-44.61)	-1.52(-1.61--1.43)	0
Suriname	0.03(0.01-0.06)	15.35(6.83-25.36)	0.05(0.02-0.09)	9.25(4.18-15.99)	-1.53(-2.12--0.93)	1e-06
Sweden	0.58(0.15-1.16)	3.3(0.88-6.65)	0.1(0.03-0.19)	0.34(0.1-0.66)	-7.38(-8.3--6.46)	0
Switzerland	0.72(0.33-1.23)	6.08(2.81-10.32)	0.16(0.1-0.24)	0.63(0.38-0.93)	-7.19(-7.73--6.66)	0
Syrian Arab Republic	0.69(0.45-0.95)	17.05(11.32-23.37)	1.21(0.78-1.74)	13.3(8.86-18.81)	-0.85(-1.53--0.17)	0.014719
Taiwan (Province of China)	1.33(0.53-2.45)	11.8(4.76-21.65)	0.81(0.59-1.09)	1.81(1.32-2.43)	-5.97(-6.94--4.98)	0
Tajikistan	0.84(0.57-1.11)	35.32(24.19-46.68)	0.97(0.68-1.29)	25.48(18.03-33.85)	-1.13(-1.67--0.59)	4.7e-05
Thailand	4.96(3.53-6.51)	18.9(13.44-24.74)	6.69(4.55-9.49)	6.17(4.18-8.76)	-3.53(-4.01--3.04)	0
Timor-Leste	0.05(0.04-0.06)	31.62(24.09-39.9)	0.17(0.1-0.26)	27.18(14.86-39.68)	-0.48(-0.66--0.29)	0
Togo	0.35(0.27-0.45)	41.92(32.22-52.66)	0.98(0.7-1.33)	40.87(29.63-54.45)	-0.1(-0.21-0.02)	0.098376
Tokelau	0(0-0)	2.05(0.12-7.62)	0(0-0)	1.09(0.01-2.87)	-2.02(-2.28--1.76)	0
Tonga	0.01(0-0.01)	13.1(9.36-16.93)	0.01(0-0.01)	7.77(4.14-11.52)	-1.75(-2.11--1.38)	0
Trinidad and Tobago	0.09(0.02-0.22)	14.44(2.51-32.81)	0.14(0.05-0.26)	7.65(2.5-14.56)	-2.1(-2.71--1.48)	0
Tunisia	0.58(0.39-0.85)	16.64(11.12-24.46)	1.2(0.7-1.81)	10.64(6.22-16.02)	-1.48(-1.8--1.16)	0
Turkey	4.37(2.96-6.16)	16.62(11.21-23.31)	6.68(4.79-8.81)	8.38(6.02-11.07)	-2.18(-2.77--1.58)	0
Turkmenistan	0.17(0.04-0.34)	10.67(2.67-21.81)	0.43(0.24-0.7)	13.32(7.45-21.4)	0.79(-0.07-1.66)	0.071662
Tuvalu	0(0-0)	24.58(17.85-32.4)	0(0-0)	5.14(2.96-7.81)	-5(-5.14--4.86)	0
Uganda	1.14(0.79-1.55)	26.12(17.95-35.54)	1.89(1.36-2.56)	19.65(14.18-26.51)	-0.91(-1.04--0.78)	0
Ukraine	24.16(12.28-38.64)	37.95(19.41-60.72)	7.76(4.46-12.56)	9.65(5.54-15.65)	-4.46(-5.14--3.79)	0
United Arab Emirates	0.07(0.05-0.09)	26.82(19.02-37.2)	0.19(0.12-0.27)	18.1(12.64-24.69)	-1.37(-4-1.33)	0.316958
United Kingdom	7.88(3.42-13.51)	8.09(3.52-13.89)	1.41(0.89-2.05)	0.85(0.54-1.24)	-7.16(-7.67--6.64)	0
United Republic of Tanzania	1.52(1.11-2.09)	21.08(15.48-28.93)	4.66(3.31-6.24)	26.06(18.29-34.65)	0.68(0.48-0.89)	0
United States of America	9.63(3.75-17.05)	2.82(1.1-5)	3.76(1.88-6.26)	0.56(0.28-0.94)	-5(-5.51--4.5)	0
United States Virgin Islands	0(0-0)	1.9(0.04-5.15)	0(0-0)	0.78(0.34-1.35)	-2.69(-3.35--2.03)	0
Uruguay	0.34(0.13-0.6)	8.78(3.27-15.72)	0.15(0.06-0.26)	2.13(0.85-3.77)	-4.59(-5.03--4.15)	0
Uzbekistan	1.98(1.25-2.82)	18.86(11.86-26.93)	3.17(2.17-4.37)	16.39(11.32-22.53)	-0.56(-1.72-0.62)	0.353116
Vanuatu	0.01(0.01-0.02)	32.7(23.79-42.85)	0.03(0.02-0.03)	25.2(18.63-32.51)	-0.86(-0.96--0.76)	0
Venezuela (Bolivarian Republic of)	0.44(0.19-0.76)	5.66(2.51-9.82)	0.78(0.42-1.23)	2.94(1.59-4.67)	-1.96(-3.08--0.83)	0.000704
Viet Nam	14.94(11.11-18.87)	44.92(33.44-56.65)	21.15(13.44-29.14)	27.35(17.4-37.45)	-1.6(-1.66--1.55)	0
Yemen	1.69(1.17-2.36)	50.07(34.84-70.33)	3.72(2.44-5.35)	37.14(24.67-53.17)	-1.09(-1.23--0.96)	0
Zambia	0.48(0.33-0.68)	26.47(18.85-37.28)	1.25(0.89-1.73)	29.68(21.22-40.27)	0.37(0.28-0.46)	0
Zimbabwe	0.62(0.48-0.78)	24.1(18.56-30.68)	1.28(0.96-1.68)	30.5(23.14-38.99)	0.84(0.44-1.23)	2.9e-05

## Sheet: Table S5
Characteristics	1990		2021		1990-2021	P-value
	DALYs no.×103 (95% UI)	Age-standardized DALYs no.×103 (95% UI)	DALYs no.×103 (95% UI)	Age-standardized DALYs no.×103 (95% UI)	AAPC (95% CI)
Afghanistan	68.05(48.13-95.88)	1096.2(783.63-1546.45)	82.2(58.06-117.3)	948.68(676.47-1312.62)	-0.49(-0.61--0.36)	0
Albania	6.55(4.8-8.63)	374.55(275.94-489.95)	4.54(2.64-7.85)	107.04(62.43-185.66)	-4.07(-4.53--3.6)	0
Algeria	28.25(17.44-40.42)	311.79(194.66-445.88)	64.82(41.9-93.84)	225.1(145.64-324.03)	-1.02(-1.4--0.64)	0
American Samoa	0.01(0-0.03)	35.39(0-144.2)	0.01(0-0.03)	30.59(2.69-77.81)	-0.38(-0.64--0.12)	0.003767
Andorra	0.03(0.01-0.05)	56.13(23.03-106.29)	0.02(0.01-0.03)	11.86(6.17-18.31)	-4.93(-5.1--4.76)	0
Angola	17.11(12.82-22.42)	589.48(438.11-761.27)	29.7(18.48-41.28)	344.02(220.4-473.37)	-1.72(-1.96--1.48)	0
Antigua and Barbuda	0.08(0.02-0.17)	129.17(29.6-293.83)	0.08(0.03-0.14)	80.57(29.35-147.08)	-1.48(-2.03--0.92)	0
Argentina	44.43(20.34-72.18)	146.13(66.92-238.3)	21.86(11.21-35.87)	37.66(19.3-61.87)	-4.24(-4.89--3.6)	0
Armenia	8.84(5.09-13.57)	363.39(211.29-557.96)	9.9(6.68-13.78)	229.25(154.78-319.27)	-1.36(-2.74-0.03)	0.055143
Australia	5.26(0.17-15)	27.8(0.92-79.26)	6.5(3.79-9.72)	12.72(7.43-18.96)	-2.22(-2.94--1.5)	0
Austria	22.1(11.41-35.62)	174.49(90.21-281.62)	4.48(3.06-6.12)	21.31(14.63-29.2)	-6.74(-7.01--6.47)	0
Azerbaijan	10.47(4.33-17.47)	230.31(94.48-385.23)	11.2(5.74-18.54)	129.41(66.95-214.16)	-1.88(-2.22--1.53)	0
Bahamas	0.14(0.02-0.32)	96.05(14.65-223.78)	0.23(0.07-0.46)	65.09(20.79-129.88)	-1.3(-1.94--0.66)	6.9e-05
Bahrain	0.75(0.56-0.92)	611.56(461.26-764.9)	1.84(1.36-2.35)	319.97(235.02-401.11)	-2.11(-3.02--1.2)	6e-06
Bangladesh	279(210.09-373.04)	679.24(513.38-902.65)	656.95(473.31-888.91)	542.83(394.56-728.31)	-0.57(-1.23-0.11)	0.098481
Barbados	0.57(0.15-1.25)	182.87(47.74-396.62)	0.6(0.24-1.08)	115.11(46.6-207.57)	-1.5(-2.33--0.66)	0.000475
Belarus	60.32(31.98-92.34)	471.7(250.06-722.46)	25.44(17.63-34.83)	155.3(107.55-212.45)	-3.8(-4.41--3.18)	0
Belgium	23.38(11.77-38.66)	145.95(73.48-241.45)	5.35(3.56-7.27)	19.37(12.96-26.3)	-6.32(-6.64--5.99)	0
Belize	0.13(0.08-0.2)	140.55(82.91-216.44)	0.25(0.12-0.41)	95.05(43.71-155.08)	-1.1(-1.94--0.25)	0.010879
Benin	14.14(10.84-17.91)	784.67(598.99-993.83)	28.67(21.94-36.92)	665.11(512.78-848.32)	-0.52(-0.69--0.34)	0
Bermuda	0.02(0-0.06)	42.15(0-111.07)	0.02(0-0.03)	10.81(2.02-21.51)	-4.32(-4.71--3.93)	0
Bhutan	0.75(0.52-1.03)	389.77(261.23-535.42)	0.99(0.68-1.37)	175.63(121.06-241.5)	-2.86(-3.43--2.28)	0
Bolivia (Plurinational State of)	10.76(7.2-14.94)	388.24(263.17-533.21)	9.55(6.06-14.8)	120.52(75.76-184.81)	-3.81(-4.05--3.57)	0
Bosnia and Herzegovina	35.66(27.99-43.47)	1014.02(805.18-1232.83)	25.31(16.87-39.31)	394.58(261.92-612.83)	-3.02(-3.22--2.83)	0
Botswana	2.52(1.66-3.45)	587.94(386.68-801.39)	2.13(1.13-3.82)	186.29(98.85-329.55)	-3.66(-4.52--2.79)	0
Brazil	227.62(134.16-347.16)	297.4(177.25-451.03)	125.77(72.86-193.08)	51.72(29.95-79.46)	-5.46(-5.65--5.27)	0
Brunei Darussalam	0.05(0-0.14)	63.61(4.26-164.13)	0.07(0.01-0.14)	27.05(5.79-54.4)	-2.88(-3.63--2.13)	0
Bulgaria	68.3(37.37-100.64)	654.7(358.89-963.37)	48.72(34.98-74.99)	328.71(235.69-506.92)	-2.21(-3.16--1.26)	6e-06
Burkina Faso	15.96(11.62-21.24)	439.59(320.47-577.1)	33.47(24.74-45.45)	425.63(320.76-567.12)	-0.09(-0.19-0.01)	0.091909
Burundi	16.41(11.89-22.04)	802.77(581.6-1072.24)	18.33(13.41-25.12)	483.52(356.19-665.76)	-1.66(-1.84--1.47)	0
Cabo Verde	1.05(0.8-1.33)	443.3(337.51-563.2)	1.57(1.1-2.13)	375.25(262.9-504.73)	-0.4(-1.02-0.22)	0.207327
Cambodia	24.71(19.17-30.57)	682.58(534.58-841.79)	54.52(40.77-68.9)	558.64(416.36-703.68)	-0.65(-0.69--0.61)	0
Cameroon	20.38(15.08-27.27)	557.43(411.51-735.81)	61.02(43.61-86.09)	587.8(423.69-818.86)	0.19(0.03-0.35)	0.021268
Canada	12.03(3.4-22.74)	37.35(10.56-70.62)	4.76(1.75-8.7)	6.12(2.27-11.18)	-5.64(-6.16--5.11)	0
Central African Republic	6.15(4.29-8.23)	731.62(515.86-971.33)	9.95(6.84-13.75)	652.69(443.15-897.04)	-0.35(-0.42--0.28)	0
Chad	16.58(12.12-23.34)	642.17(467.17-899.47)	35.2(25.56-48.31)	722.18(528.83-989.35)	0.38(0.2-0.56)	3.4e-05
Chile	25.46(17.43-34.86)	276.92(189.81-379.73)	17.63(11.4-24.89)	67.41(43.66-95.16)	-4.6(-4.98--4.22)	0
China	4655.13(3701.34-5805.47)	656.13(515.52-818.08)	7095.51(5143.36-9309.02)	355.52(257.96-465.71)	-2.02(-2.3--1.74)	0
Colombia	30.25(18.67-42.29)	192.71(119.57-269.99)	17.11(10.23-26.26)	30.9(18.46-47.42)	-5.83(-6.31--5.35)	0
Comoros	0.98(0.71-1.27)	615.02(454.08-793.32)	1.67(1.18-2.15)	401.87(288.66-520.56)	-1.41(-1.5--1.31)	0
Congo	6.2(4.54-8.02)	735.47(541.95-935.4)	9.43(6.31-12.65)	464.75(313.3-619.56)	-1.45(-1.66--1.24)	0
Cook Islands	0(0-0.01)	45.08(1.6-133.84)	0(0-0.01)	14.17(0-38.5)	-3.68(-3.82--3.53)	0
Costa Rica	1.76(0.93-2.57)	105.97(56.17-155.63)	1.49(0.93-2.22)	26.95(16.81-40.24)	-4.53(-5.03--4.04)	0
Cote d'Ivoire	24.88(19.23-31.69)	771.77(604.23-959.36)	62.36(45.23-82.51)	668.69(495.36-866.13)	-0.43(-0.63--0.22)	3.7e-05
Croatia	23.3(11.95-37)	439.1(225.01-698.54)	9.04(6.48-11.98)	90.65(64.86-119.89)	-4.94(-5.58--4.3)	0
Cuba	11.93(4.51-23.57)	120.36(45.48-237.88)	18.16(8.59-30.54)	88.77(41.95-148.93)	-1.02(-1.58--0.46)	0.000382
Cyprus	1.19(0.52-2.06)	224.38(101.05-392.4)	0.76(0.53-1.02)	43.89(30.1-58.75)	-5.42(-5.92--4.92)	0
Czechia	66.94(34.89-108.34)	483.88(252.44-783.02)	12.89(9.24-17.08)	56.1(40.02-74.22)	-6.69(-7.35--6.03)	0
Democratic People's Republic of Korea	97.6(73.54-126.32)	699.89(522.76-899.23)	204.33(153.77-268.37)	645.06(485.35-850.1)	-0.28(-0.32--0.23)	0
Democratic Republic of the Congo	67.38(49.11-90.12)	573.83(419.29-766.81)	134.43(90.64-193.75)	500.59(332.59-723.01)	-0.46(-0.59--0.33)	0
Denmark	9.5(4.29-16.29)	107.81(48.68-184.71)	2.34(1.41-3.47)	17.49(10.47-25.8)	-5.91(-6.44--5.39)	0
Djibouti	0.42(0.28-0.62)	425.17(296.09-612.55)	1.57(1-2.37)	329.37(212.98-486.08)	-0.91(-1.13--0.68)	0
Dominica	0.18(0.1-0.26)	305.37(172.49-437.07)	0.1(0.05-0.18)	134.3(60.03-232.76)	-2.64(-2.81--2.47)	0
Dominican Republic	7.12(4.44-9.86)	220.2(135.85-302.91)	9.1(3.36-16.44)	93.42(34.61-168.38)	-2.72(-3.32--2.11)	0
Ecuador	11.3(7.6-15.36)	229.53(154.54-309.28)	7.04(4.22-10.6)	45.66(27.37-68.74)	-5.3(-6.23--4.35)	0
Egypt	230.26(153.27-332.72)	1099.66(751.24-1554.13)	471.96(326.65-624.78)	932.42(644.5-1214.75)	-0.69(-1.02--0.36)	3.7e-05
El Salvador	5.62(4.36-6.92)	196.76(152.49-242.45)	3.36(2.02-4.84)	51.5(30.94-74.34)	-4.13(-5.63--2.61)	0
Equatorial Guinea	1.01(0.73-1.38)	659.26(483.57-893.38)	0.94(0.47-1.61)	239.37(118.14-404.12)	-3.17(-3.79--2.54)	0
Eritrea	4.48(3.05-6.42)	577.14(398.83-817.25)	9.14(6.53-12.35)	453.71(327.81-596.86)	-0.81(-0.99--0.63)	0
Estonia	6.58(2.58-11.79)	323.06(126.31-578.84)	0.48(0.15-1.02)	16.19(5.22-34.35)	-9.45(-10.12--8.77)	0
Eswatini	1.22(0.87-1.59)	557.99(401.25-725.43)	1.65(0.84-2.63)	388.77(202.88-618.7)	-1.17(-1.49--0.85)	0
Ethiopia	53.88(36.01-83.38)	344.46(233.49-516.28)	89.89(68.11-120.95)	244.56(184.98-329.88)	-1.1(-1.22--0.98)	0
Fiji	0.92(0.55-1.27)	313.63(187.45-426.79)	0.84(0.26-1.58)	138.26(43.21-259.21)	-2.73(-3.12--2.33)	0
Finland	3.94(0.62-8.16)	53.71(8.47-111.43)	0.79(0.11-1.8)	5.28(0.74-12.01)	-7.66(-8.48--6.83)	0
France	77.38(35.87-133.5)	85.92(39.77-148.58)	24.84(16.05-35.54)	14.17(9.15-20.28)	-5.66(-6.05--5.28)	0
Gabon	1.44(0.77-2.37)	288.16(156.09-471.56)	1.82(1.06-2.81)	221.6(128.88-344.34)	-0.71(-1.05--0.38)	3.6e-05
Gambia	2.35(1.73-3.05)	773.11(575.28-987.74)	7.1(5.1-9.55)	827.05(593.76-1107.89)	0.31(0.03-0.59)	0.028158
Georgia	16.72(6.18-28.96)	286.39(106.49-494.03)	18.1(10.89-27.7)	286.63(172.52-439.15)	-0.26(-1.29-0.78)	0.621085
Germany	242.02(119.22-405.91)	178.9(88.21-300.38)	52.77(35-73.42)	23.79(15.82-33.05)	-6.37(-6.84--5.89)	0
Ghana	49.76(37.09-63.06)	930.16(697.34-1176.58)	125.01(91.26-163.49)	868.37(647.46-1141.02)	-0.22(-0.4--0.04)	0.016279
Greece	37.83(19.22-61.59)	256(130.11-416.89)	15.07(10.66-19.85)	46.71(32.94-61.46)	-5.36(-5.86--4.85)	0
Greenland	0.01(0-0.04)	60.56(0.3-167.15)	0.01(0-0.02)	15.79(0.61-41.51)	-4.18(-4.4--3.97)	0
Grenada	0.33(0.18-0.51)	423.03(232.3-660.85)	0.14(0.06-0.27)	147.13(59.05-271.33)	-3.53(-4.34--2.72)	0
Guam	0.02(0-0.07)	41.04(0-115.95)	0.05(0.02-0.08)	23.96(11.17-39.05)	-1.94(-3.7--0.15)	0.033694
Guatemala	6.1(4.82-7.43)	225.85(179.2-273.38)	9.23(5.63-13.15)	93.86(57.49-133.32)	-2.87(-3.57--2.16)	0
Guinea	19.63(14.15-25.78)	656.13(473.63-861.58)	36.62(26.93-48.24)	734.55(545.48-957.78)	0.37(0.28-0.47)	0
Guinea-Bissau	3.59(2.61-4.81)	1044.35(770.26-1377.08)	5.81(4.21-7.67)	982.45(724.5-1278.44)	-0.19(-0.29--0.1)	8.5e-05
Guyana	1.88(1.09-2.96)	546.3(316.97-864.69)	1.36(0.58-2.31)	245.9(105.96-417.39)	-2.5(-3.24--1.75)	0
Haiti	24.16(17.71-31.86)	932.62(703.39-1207.39)	39.41(27.37-55.33)	691.59(487.42-957.21)	-0.96(-1--0.91)	0
Honduras	5.89(4.33-7.57)	321.88(238.21-411.28)	16.27(11.14-22.55)	299.94(206.98-414.38)	-0.24(-0.63-0.15)	0.220767
Hungary	72.86(38.28-117.31)	509.44(266.65-820.34)	18.04(12.62-30.58)	87.45(61.08-147.8)	-5.53(-6.27--4.79)	0
Iceland	0.08(0.01-0.18)	25.3(1.92-60.43)	0.02(0-0.06)	3.75(0.69-8.36)	-6.27(-6.76--5.78)	0
India	1358.24(1027.97-1780.26)	346.68(263.28-450.2)	2676.74(2087.64-3605.39)	244.52(190.55-325.84)	-1.19(-1.87--0.5)	0.000685
Indonesia	483.72(365.44-604.66)	593.53(447.03-745.78)	711.82(435.68-1070.31)	373.34(231.96-555.75)	-1.58(-1.83--1.32)	0
Iran (Islamic Republic of)	98.45(76.97-121.66)	453.58(354.35-562.74)	161.25(125.76-201.74)	225.51(175.62-282.57)	-2.3(-2.57--2.02)	0
Iraq	56.51(39.62-75.35)	745.8(523.88-995.61)	114.91(76.18-158.03)	569.27(384.19-774.28)	-0.76(-1.09--0.44)	5e-06
Ireland	3.84(1.53-6.95)	94.17(37.5-170.68)	0.74(0.38-1.18)	8.74(4.46-13.98)	-7.51(-7.74--7.29)	0
Israel	5.24(2.77-8.45)	111.35(59.04-179.27)	4.24(3.13-5.51)	31.53(23.2-40.91)	-4.34(-5.29--3.38)	0
Italy	168.74(90.8-261.96)	187.36(100.84-291.83)	54.09(38.64-71.92)	28.31(20.51-37.29)	-5.89(-6.4--5.38)	0
Jamaica	6.17(3.71-8.41)	329.06(197.35-447.6)	3.76(2.01-5.87)	116.53(62.46-181.83)	-2.79(-3.4--2.17)	0
Japan	126.88(24.49-272.07)	80.03(15.4-172.06)	120.47(65.86-185.88)	26.11(14.33-40.26)	-3.48(-3.8--3.16)	0
Jordan	3.98(2.86-5.23)	353.04(251.3-463.69)	14.06(10.08-18.51)	226.8(163.77-294.98)	-1.66(-2.62--0.7)	0.000758
Kazakhstan	49.28(18.58-87.43)	422.57(159.68-752.36)	42.13(28.62-59.3)	274.23(186.44-386.44)	-1.38(-1.96--0.79)	4e-06
Kenya	22.78(17.11-30.26)	333.21(248.84-444.35)	59.77(45.13-78.63)	344.59(256.4-457.34)	0.11(0.05-0.16)	0.000134
Kiribati	0.17(0.13-0.21)	526.67(401.95-652.8)	0.22(0.16-0.29)	361.71(266.59-484.65)	-1.24(-1.3--1.19)	0
Kuwait	1.41(1.11-1.77)	252.79(198.59-315.47)	4.79(3.57-6.05)	172.53(129.38-217.28)	-1.18(-3.15-0.82)	0.245546
Kyrgyzstan	19.49(13.53-25.75)	702.66(488.78-928.36)	16.86(12.15-21.97)	370.06(266.87-483.52)	-2.1(-2.52--1.67)	0
Lao People's Democratic Republic	18.01(13.61-23.13)	1017.13(773.48-1289.66)	22.75(14.09-30.96)	590.19(364.6-789.14)	-1.76(-1.88--1.65)	0
Latvia	21.02(10.6-32.27)	587.53(296.16-901.99)	5.83(3.77-9.2)	129.46(83.79-204.74)	-4.77(-5.37--4.16)	0
Lebanon	3.34(2.01-5.02)	174.93(105.48-265.04)	5.15(3.21-7.43)	80.38(50.16-115.83)	-2.73(-3.09--2.36)	0
Lesotho	3.13(2.28-4.09)	430.72(313.41-567.69)	5.35(3.6-7.46)	614.26(421.1-808.67)	1.22(0.93-1.5)	0
Liberia	7.32(5.69-9.02)	715.48(562.33-879.46)	11.79(8.51-15.67)	674.52(491.9-899.62)	-0.18(-0.35--0.01)	0.037397
Libya	4.02(2.59-5.97)	228.54(148.46-336.47)	13.62(8.83-19.65)	279.03(182.81-404.73)	0.58(-0.07-1.24)	0.082465
Lithuania	11.84(5.79-19.5)	262.62(128.64-432.02)	3.86(2.42-5.73)	61.26(38.35-90.63)	-4.69(-5.34--4.04)	0
Luxembourg	0.92(0.4-1.62)	168.87(72.78-296.08)	0.13(0.07-0.21)	11.17(6.2-17.22)	-8.43(-8.97--7.89)	0
Madagascar	31.07(24.37-39.12)	727.68(572.79-903.05)	56.44(41.38-73.23)	667(493.06-863.23)	-0.3(-0.47--0.13)	0.000584
Malawi	16.96(13.02-21.14)	555.5(425.04-697.06)	35.88(27.36-46.35)	603.24(463.86-769.91)	0.29(0.18-0.41)	1e-06
Malaysia	21.25(9.81-38.07)	249.44(116.67-448.23)	28.67(18.64-41.05)	111.48(72.57-160.59)	-2.46(-2.86--2.05)	0
Maldives	0.46(0.33-0.59)	638.94(461.65-810.91)	0.19(0.1-0.32)	64.46(36.01-109.31)	-7.22(-7.62--6.83)	0
Mali	17.35(12.7-24.21)	539.31(396.15-745.33)	36.28(26.01-52.08)	497.79(362.43-695.3)	-0.24(-0.4--0.09)	0.001822
Malta	0.53(0.24-0.9)	128.55(58.56-219.8)	0.23(0.15-0.32)	20.54(14.09-28.62)	-5.95(-6.43--5.47)	0
Marshall Islands	0.04(0.03-0.06)	332.28(219.55-467.19)	0.06(0.04-0.1)	243.76(160.91-357.27)	-1.07(-1.42--0.73)	0
Mauritania	7.43(5.45-10.09)	825.18(609.2-1125.13)	11.03(7.68-15.87)	583.03(408.14-829.36)	-1.15(-1.27--1.02)	0
Mauritius	1.08(0.47-1.81)	163.28(71.72-273.73)	0.67(0.23-1.22)	38.5(13.17-70.21)	-4.52(-5.42--3.62)	0
Mexico	65.08(38.24-93.45)	178.02(104.24-254)	46.12(29.97-72.55)	39.03(25.36-61.56)	-4.69(-5.3--4.07)	0
Micronesia (Federated States of)	0.22(0.16-0.29)	504.54(367.14-662.98)	0.16(0.1-0.23)	262.96(170.31-372.1)	-2.12(-2.18--2.05)	0
Monaco	0.06(0.01-0.13)	74.52(11.65-156.81)	0.03(0.02-0.05)	27.58(14.31-45.04)	-3.09(-3.51--2.67)	0
Mongolia	2.25(1.66-2.9)	227.35(165.99-297.34)	3.17(1.96-4.71)	153.11(93.36-229.96)	-1.53(-1.85--1.2)	0
Montenegro	1.08(0.57-1.71)	186.33(97.53-295.48)	1.37(0.86-2.61)	154.6(97.81-295.57)	-0.56(-1.2-0.08)	0.088065
Morocco	55.38(37.04-80.22)	417.27(279.93-601.37)	84.63(55.7-116.94)	269.81(178.21-371.76)	-1.39(-1.56--1.22)	0
Mozambique	34.31(27.05-42.38)	695.8(553.78-845.13)	78.73(55.08-104.41)	850.76(604.62-1112.02)	0.66(0.52-0.8)	0
Myanmar	188.98(138.22-243.15)	944.55(700.8-1197.14)	242.01(169.3-323.11)	569.89(399.32-761.6)	-1.65(-1.73--1.56)	0
Namibia	3.21(2.09-4.25)	639.96(411.85-839.89)	3.57(1.78-6.32)	331.34(165.41-581.31)	-2.08(-2.32--1.83)	0
Nauru	0(0-0.01)	58.4(0-227.05)	0(0-0.01)	53.74(6.66-120.21)	-0.31(-0.53--0.08)	0.007578
Nepal	37.64(24.72-51.25)	487.43(325.51-653.05)	68.75(49.36-97.18)	335.64(242.64-465.91)	-1.25(-1.42--1.08)	0
Netherlands	26.71(12.96-44.98)	128.9(62.67-216.89)	9.49(6.4-13.17)	24.37(16.47-33.57)	-5.35(-5.69--5.01)	0
New Zealand	0.94(0.02-2.98)	23.95(0.53-76.19)	0.95(0.38-1.58)	10.37(4.22-17.21)	-2.58(-3.27--1.89)	0
Nicaragua	3.18(2.5-3.86)	231.96(181.79-280.98)	4.2(2.87-5.63)	94.76(64.59-126.77)	-2.96(-3.38--2.54)	0
Niger	11.99(8.16-17.59)	552.09(376.38-799.83)	33.98(23.2-49.72)	525.75(364.37-751.92)	-0.14(-0.23--0.05)	0.002117
Nigeria	261.96(184.83-366.26)	685.22(487.87-943.76)	346.45(255.9-461.43)	458.26(341.97-606.98)	-1.29(-1.41--1.16)	0
Niue	0(0-0.01)	179.83(58.92-322.38)	0(0-0)	35.09(3.48-83.21)	-5.19(-5.52--4.86)	0
North Macedonia	19.19(12.19-25.26)	1175.43(745.5-1540.63)	17.35(12.16-24.31)	650.88(459.47-913.25)	-1.95(-2.48--1.41)	0
Northern Mariana Islands	0.01(0-0.02)	52.42(0-141.38)	0.02(0.01-0.03)	39.65(17.91-70.72)	-1(-1.75--0.25)	0.009258
Norway	5.47(1.72-10.45)	71.36(22.37-136.44)	0.76(0.29-1.39)	6.63(2.48-12.07)	-7.66(-8.31--7)	0
Oman	3.04(1.97-4.27)	487.26(318.13-681.27)	5.26(3.69-7.27)	303.91(211.34-421.36)	-1.61(-2.38--0.83)	5.3e-05
Pakistan	214.37(154.35-291.57)	424.67(303.58-576.05)	391.04(288.84-520.2)	379.65(284.27-499.75)	-0.43(-0.74--0.13)	0.00566
Palau	0(0-0.01)	48.34(0.21-131.42)	0.01(0-0.02)	41.34(3.86-87.7)	-0.47(-1.49-0.57)	0.37568
Palestine	3.73(2.58-5.29)	495.3(344.11-699.75)	6.2(4.15-8.34)	310.9(207.82-418.47)	-1.95(-2.36--1.55)	0
Panama	2.07(1.09-3.07)	149.07(78.08-220.92)	1.4(0.73-2.35)	31(16.06-52.09)	-4.92(-5.87--3.96)	0
Papua New Guinea	5.6(3.88-7.79)	422.47(296.3-581.92)	13.2(9.32-18.47)	353.36(248.35-486.44)	-0.58(-0.62--0.54)	0
Paraguay	6.45(3.74-8.81)	319.14(185.35-436.37)	4.7(1.26-9.53)	87.86(23.62-178.05)	-4.14(-4.73--3.55)	0
Peru	22.85(17.57-28.53)	206.83(158.35-257.09)	21.13(13.31-31.09)	63.58(39.93-93.36)	-3.55(-4.16--2.94)	0
Philippines	98.1(75.22-120.6)	416.67(321.32-509.49)	202.65(139.85-268.73)	280.1(194.51-372.19)	-1.39(-1.96--0.82)	2e-06
Poland	240.44(146.8-332.34)	575.98(352.06-796.58)	80.91(61.39-109.05)	106.46(80.65-143.31)	-5.47(-5.86--5.07)	0
Portugal	30.51(11.75-56.93)	233.56(90.08-435.56)	4.97(2.63-7.9)	16.13(8.5-25.57)	-8.1(-8.7--7.49)	0
Puerto Rico	0.48(0-1.56)	14.02(0-45.31)	0.39(0.1-0.73)	4.74(1.23-8.82)	-3.21(-3.86--2.56)	0
Qatar	0.46(0.36-0.58)	626.03(482.07-786.92)	1.74(1.28-2.24)	244.91(175.27-313.88)	-2.99(-4.02--1.96)	0
Republic of Korea	89.08(37.01-154.36)	385.96(159.53-666.77)	83.36(55.47-117.03)	90.23(60.04-126.93)	-4.61(-4.81--4.42)	0
Republic of Moldova	20.09(14.65-25.39)	542(394.69-682.69)	9.35(6.05-13.82)	154.4(99.99-228.43)	-4.18(-4.82--3.53)	0
Romania	148.96(77.18-223.49)	613.65(318.21-919.13)	66.75(46.4-99.31)	163.11(113.09-242.84)	-4.25(-4.76--3.74)	0
Russian Federation	978.59(456.62-1554.87)	586.82(273.62-932.35)	320.3(190.65-497.44)	132.57(78.93-205.64)	-4.63(-5.3--3.95)	0
Rwanda	18.46(13.74-24.57)	811.73(603.88-1058.77)	21(14.99-28.42)	435.21(309.96-582.16)	-2.01(-2.15--1.86)	0
Saint Kitts and Nevis	0.06(0.01-0.12)	157.47(36.47-326.27)	0.02(0.01-0.04)	45.43(15.8-78.07)	-3.67(-4.04--3.31)	0
Saint Lucia	0.34(0.17-0.55)	446.94(229.26-714.47)	0.31(0.13-0.55)	134.92(56.19-237.7)	-3.92(-4.5--3.34)	0
Saint Vincent and the Grenadines	0.21(0.12-0.35)	315.02(177.78-508.3)	0.17(0.07-0.32)	132.18(49.94-241.28)	-2.63(-3.05--2.21)	0
Samoa	0.31(0.23-0.4)	431.48(322.19-558.37)	0.37(0.22-0.51)	288.33(173.98-398.58)	-1.35(-1.46--1.24)	0
San Marino	0.03(0.01-0.05)	80.09(29.52-145.79)	0.02(0.01-0.03)	17.24(8.91-28.42)	-5.08(-5.56--4.6)	0
Sao Tome and Principe	0.37(0.29-0.46)	622.05(487.25-761.97)	0.47(0.34-0.61)	482.91(357.92-630.11)	-0.78(-1.18--0.38)	0.000131
Saudi Arabia	27.62(19.18-38.33)	540.12(375.92-750.83)	75.27(52.96-98.51)	437.07(316.31-560.46)	-0.78(-0.96--0.59)	0
Senegal	22.23(17.27-27.6)	775.18(603.98-954.78)	45.68(33.63-60.76)	680.78(505.36-905.09)	-0.44(-0.55--0.34)	0
Serbia	98.48(55.15-144.16)	1143.33(645.56-1660.28)	65.78(46.35-96.65)	375.16(264.85-552.39)	-3.45(-3.85--3.04)	0
Seychelles	0.04(0.01-0.08)	69.85(18.75-138.27)	0.05(0.02-0.09)	45.18(15.2-87.13)	-1.51(-2.54--0.47)	0.004487
Sierra Leone	15.6(11.76-19.49)	824.84(624.22-1023.99)	25.49(18.48-34.27)	761.99(566.46-1024.76)	-0.25(-0.39--0.1)	0.000787
Singapore	5.29(1.89-9.32)	271.24(96.76-473.98)	2.09(1.07-3.33)	24.94(12.77-39.63)	-7.76(-9--6.49)	0
Slovakia	20.72(10.63-33.13)	351.52(180.52-562.25)	10.18(7.4-13.31)	105.14(76.74-137.69)	-3.88(-4.36--3.4)	0
Slovenia	6.77(3.5-10.56)	275.53(142.61-428.15)	2.1(1.47-2.95)	40.85(28.63-57.38)	-6(-6.65--5.35)	0
Solomon Islands	0.56(0.42-0.76)	556.02(412.68-741.05)	1.38(1-1.9)	506.02(368.17-694.65)	-0.3(-0.47--0.12)	0.000938
Somalia	8.92(5.75-13.36)	508.63(336.48-744.71)	18.45(12.01-27.52)	409.56(272-601.75)	-0.69(-0.76--0.61)	0
South Africa	45.97(31.7-63.07)	243.61(167.09-333.58)	77.5(53.53-104.02)	196.06(135.35-263.89)	-0.72(-1.28--0.16)	0.011824
South Sudan	10.29(7.1-14.2)	464.26(325.95-628.98)	12.43(8.81-17)	417.09(298.74-553.88)	-0.34(-0.41--0.27)	0
Spain	66.03(28.41-116.38)	121.29(52.29-213.82)	16.53(10.24-24.43)	13.76(8.57-20.3)	-6.7(-7.16--6.23)	0
Sri Lanka	64.61(52.24-77.22)	764.62(615.82-912.34)	64.49(32.18-119.89)	269.58(135.43-501.52)	-3.52(-4.14--2.9)	0
Sudan	79.14(54.5-105.91)	934.56(648.66-1246.05)	107.55(72.07-149.24)	604.57(411.82-825.8)	-1.51(-1.6--1.42)	0
Suriname	0.61(0.27-1.01)	265.67(118.06-438.67)	0.96(0.43-1.61)	160.5(72.1-270.6)	-1.57(-2.11--1.02)	0
Sweden	8.98(2.39-17.9)	52.82(14.07-105.59)	1.56(0.45-3.03)	6.04(1.74-11.66)	-6.99(-7.74--6.23)	0
Switzerland	10.44(4.88-17.78)	90.14(42.19-153.38)	2.41(1.49-3.51)	10.95(6.84-15.86)	-6.73(-7.2--6.26)	0
Syrian Arab Republic	14.97(10.02-20.44)	312.69(209.21-428.48)	25.68(16.83-37.24)	229.17(152.23-329.02)	-1.15(-1.54--0.75)	0
Taiwan (Province of China)	31.21(12.4-57.92)	232.3(92.75-430.6)	20.28(14.82-26.67)	47.42(34.5-62.25)	-5.06(-5.67--4.44)	0
Tajikistan	17.63(12.43-23.29)	687.38(482.77-907.33)	22.01(15.38-28.93)	467.54(331.25-612.66)	-1.35(-1.84--0.85)	0
Thailand	118.08(84.78-153.28)	379.75(274.31-490.93)	143.18(98.14-200.32)	133.23(91.54-186.91)	-3.3(-3.74--2.85)	0
Timor-Leste	1.17(0.9-1.44)	563.57(432.16-699.3)	3.59(1.96-5.27)	474.98(261.65-696.23)	-0.54(-0.72--0.36)	0
Togo	8.21(6.42-10.36)	786.81(616.07-982.02)	23.51(16.96-31.31)	751.88(545.93-995)	-0.15(-0.26--0.05)	0.005179
Tokelau	0(0-0)	37.51(2.22-135.46)	0(0-0)	20.9(0.22-54.27)	-1.89(-2.13--1.63)	0
Tonga	0.13(0.09-0.16)	263.31(194.83-335.27)	0.12(0.06-0.17)	151.54(83.13-221.21)	-1.86(-2.18--1.54)	0
Trinidad and Tobago	1.76(0.31-4.01)	233.16(40.71-531.45)	2.38(0.77-4.5)	127.22(41.43-240.61)	-1.99(-2.5--1.48)	0
Tunisia	11.66(7.8-16.86)	275.94(185.25-399.68)	22.07(13.26-32.89)	179.73(108.43-267.81)	-1.39(-1.6--1.18)	0
Turkey	87.7(60.5-122.94)	291.11(198.94-408.86)	117.69(85.7-154.74)	137.3(99.69-181.53)	-2.48(-3.12--1.84)	0
Turkmenistan	4.1(1.02-8.51)	227.16(56.91-469.69)	10.62(5.86-17.19)	285.23(157.87-459.89)	0.72(-0.01-1.46)	0.054366
Tuvalu	0.03(0.02-0.03)	461.7(339.15-609.31)	0.01(0.01-0.01)	97.12(57.17-151.89)	-4.99(-5.13--4.84)	0
Uganda	25.82(18.99-33.35)	487.95(358.36-630.85)	44.11(33.54-58.36)	375.45(283.48-495.25)	-0.84(-0.95--0.73)	0
Ukraine	435.07(221.67-693.56)	634.01(323.23-1009.21)	138.85(80.72-223.75)	175.15(101.84-283.36)	-4.24(-4.69--3.79)	0
United Arab Emirates	1.98(1.42-2.7)	520.15(372.92-712.51)	7.84(5.54-11.06)	318.36(223.44-443.52)	-1.69(-4.07-0.74)	0.171857
United Kingdom	122.2(52.77-209.44)	125.46(54.18-215.11)	21.98(13.87-31.36)	14.78(9.29-21.06)	-6.79(-7.17--6.4)	0
United Republic of Tanzania	35.68(27.07-47.17)	398.59(302.35-526.47)	100.4(73.52-131.42)	476.72(353.39-621.61)	0.57(0.39-0.75)	0
United States of America	174.57(68.63-303.88)	52.16(20.51-90.74)	70.33(34.25-114.6)	11.55(5.61-18.86)	-4.74(-5.23--4.25)	0
United States Virgin Islands	0.02(0-0.05)	29.74(0.65-81.02)	0.02(0.01-0.04)	12.78(5.45-21.81)	-2.54(-3.06--2.02)	0
Uruguay	5.74(2.12-10.41)	146.24(54.22-264.91)	2.28(0.9-4.04)	36.15(14.29-64.55)	-4.41(-4.71--4.11)	0
Uzbekistan	47.71(29.76-67.43)	425.33(265.57-601.58)	78.74(54.08-105.66)	337.17(234.54-454.48)	-0.87(-1.97-0.25)	0.12607
Vanuatu	0.32(0.23-0.41)	633.77(474.5-824.39)	0.71(0.54-0.9)	500.73(377.89-642.04)	-0.79(-0.9--0.68)	0
Venezuela (Bolivarian Republic of)	8.32(3.68-14.53)	96.5(42.52-168.39)	13.2(7.18-20.81)	47.96(26.05-75.9)	-2.17(-3.05--1.27)	2e-06
Viet Nam	280.18(214.67-352.25)	770.21(588.65-969.97)	399.68(250.51-543.27)	463.78(292.11-626.38)	-1.64(-1.68--1.6)	0
Yemen	38.7(27.09-54.78)	919.67(645.09-1277.71)	81.94(54.42-117.49)	663.87(443.62-946.13)	-1.19(-1.33--1.05)	0
Zambia	10.79(7.91-14.86)	483.2(356.88-656.07)	27.95(20.23-37.77)	531.17(392.96-707.66)	0.3(0.2-0.4)	0
Zimbabwe	13.35(10.47-16.45)	420.5(331.1-519.59)	29.74(22.26-38.61)	554.41(419.97-708.48)	0.99(0.54-1.44)	1.6e-05

## Sheet: Table S6
Characteristics	1990		2021		1990-2021	P-value
	YLDs no.×103 (95% UI)	Age-standardized YLDs no.×103 (95% UI)	YLDs no.×103 (95% UI)	Age-standardized YLDs rate no.×103 (95% UI)	AAPC (95% CI)
Afghanistan	3.71(2.6-4.92)	53.36(37.21-70.77)	6.01(4.17-7.92)	48.34(33.8-63.89)	-0.39(-0.47--0.32)	0
Albania	0.98(0.65-1.35)	45.77(30.59-62.85)	0.65(0.35-1.12)	15.42(8.43-26.53)	-3.45(-3.51--3.39)	0
Algeria	3.08(1.92-4.53)	23.44(14.6-34.55)	8.73(5.5-12.96)	23.66(14.91-34.88)	0.11(-0.14-0.36)	0.380098
American Samoa	0(0-0.01)	7.05(0-28.76)	0(0-0.01)	6.61(0.62-17.12)	-0.19(-0.31--0.08)	0.0011
Andorra	0.01(0-0.01)	9.85(3.97-18.44)	0(0-0.01)	3.19(1.61-5.23)	-3.56(-3.82--3.31)	0
Angola	2.89(2.04-3.81)	78.96(55.99-103.01)	5.23(3.22-7.52)	46.78(28.37-67.26)	-1.69(-1.75--1.63)	0
Antigua and Barbuda	0(0-0.01)	8.22(1.76-20.31)	0.01(0-0.01)	6.86(2.26-12.87)	-0.54(-0.85--0.23)	0.000574
Argentina	5.98(2.71-10.7)	18.77(8.51-33.62)	5.19(2.46-9.09)	9.25(4.39-16.2)	-2.22(-2.42--2.02)	0
Armenia	1.25(0.67-2.07)	44.54(23.74-73.97)	1.5(0.94-2.21)	35.39(22.22-51.94)	-0.83(-1.08--0.58)	0
Australia	0.82(0.02-2.25)	4.18(0.11-11.47)	2(1.1-3.08)	4.43(2.44-6.86)	0.13(-1.28-1.56)	0.856991
Austria	2.07(1.03-3.61)	17.11(8.53-29.66)	1.69(1.05-2.44)	8.88(5.53-12.82)	-2.16(-2.3--2.02)	0
Azerbaijan	1.81(0.72-3.04)	35.21(14.04-59.47)	2.43(1.19-4.06)	23.56(11.62-39.36)	-1.34(-1.53--1.15)	0
Bahamas	0.01(0-0.03)	8.02(1.34-19.62)	0.03(0.01-0.06)	6.99(2.34-13.95)	-0.4(-0.6--0.2)	7.3e-05
Bahrain	0.09(0.06-0.12)	31.83(21.38-43.35)	0.3(0.2-0.41)	24.4(16.08-32.85)	-0.86(-0.93--0.78)	0
Bangladesh	21.4(14.94-28.12)	43.69(30.73-57.34)	56.21(38.71-74.3)	40.04(27.77-52.85)	-0.34(-0.52--0.16)	0.000153
Barbados	0.03(0.01-0.07)	10.41(2.63-25.02)	0.05(0.02-0.09)	9.23(3.51-17.4)	-0.37(-0.5--0.25)	0
Belarus	5.91(2.88-9.69)	45.44(22.02-74.57)	3.05(1.91-4.39)	19.54(12.19-28.14)	-2.9(-3.2--2.6)	0
Belgium	2.26(1.09-3.85)	14.78(7.12-24.98)	1.27(0.79-1.85)	5.34(3.34-7.88)	-3.27(-3.36--3.18)	0
Belize	0.01(0.01-0.02)	12.63(6.79-20.55)	0.03(0.01-0.05)	9.26(4.18-15.69)	-0.97(-1.24--0.69)	0
Benin	1.58(1.11-2.06)	77.48(54.38-101.13)	3.65(2.56-4.82)	67.76(47.78-89.05)	-0.43(-0.45--0.41)	0
Bermuda	0(0-0.01)	3.2(0-8.72)	0(0-0)	1.56(0.33-3.02)	-2.21(-2.6--1.82)	0
Bhutan	0.09(0.06-0.13)	36.7(25.25-49.32)	0.12(0.08-0.18)	20.11(13.03-28.86)	-2.23(-2.83--1.62)	0
Bolivia (Plurinational State of)	0.76(0.52-1.05)	23.08(15.9-31.57)	0.9(0.54-1.32)	9.83(5.93-14.41)	-2.81(-2.98--2.65)	0
Bosnia and Herzegovina	3.85(2.66-5.26)	91.07(62.9-123.6)	2.81(1.73-4.38)	47.86(29.5-75.02)	-2.07(-2.12--2.01)	0
Botswana	0.37(0.23-0.51)	72.76(46.08-101.7)	0.44(0.23-0.81)	32.72(16.93-60.6)	-2.57(-2.61--2.53)	0
Brazil	14.06(8-22.27)	15.88(9.12-25.15)	12.87(6.88-21.21)	5.19(2.77-8.58)	-3.6(-3.69--3.5)	0
Brunei Darussalam	0.01(0-0.03)	11.5(0.75-31.17)	0.02(0-0.04)	5.97(1.28-12.39)	-2.15(-2.54--1.75)	0
Bulgaria	5.25(2.77-8.32)	42.53(22.5-67.7)	3.39(2.22-5.18)	24.73(16.04-37.74)	-1.76(-1.82--1.7)	0
Burkina Faso	2.42(1.7-3.14)	56.21(39.51-72.64)	4.98(3.53-6.52)	51.54(36.57-67.02)	-0.28(-0.3--0.25)	0
Burundi	2.03(1.42-2.66)	87.81(61.46-114.67)	3.19(2.22-4.18)	65.25(46.04-84.04)	-0.95(-0.98--0.92)	0
Cabo Verde	0.15(0.1-0.19)	63.5(43.72-83.88)	0.2(0.13-0.28)	43.57(28.67-60.57)	-1.19(-1.44--0.94)	0
Cambodia	3.02(2.08-4.11)	65.37(45.22-88.81)	7.39(5.05-9.99)	58.82(40.14-78.72)	-0.35(-0.38--0.32)	0
Cameroon	2.89(2.03-3.8)	64.82(45.75-84.31)	8.17(5.74-10.71)	61.81(43.75-80.03)	-0.17(-0.2--0.13)	0
Canada	2.7(0.75-5.45)	8.31(2.31-16.79)	1.86(0.63-3.51)	2.66(0.9-5)	-3.46(-4.4--2.51)	0
Central African Republic	0.75(0.53-0.99)	70.18(50.01-92.02)	1.38(0.97-1.82)	64.72(45.56-84.25)	-0.26(-0.27--0.24)	0
Chad	2.08(1.46-2.72)	72.99(51.64-95.29)	4.17(2.92-5.47)	68.35(48.47-89.37)	-0.21(-0.23--0.2)	0
Chile	3.15(1.96-4.56)	31.24(19.54-45.23)	3.78(2.25-5.74)	14.88(8.85-22.61)	-2.35(-2.43--2.26)	0
China	551.55(374.89-751.65)	66.81(45.72-90.78)	1187.75(796.99-1684.36)	57.35(38.42-81.29)	-0.6(-0.73--0.46)	0
Colombia	3.27(1.86-4.95)	18.52(10.54-28.06)	2.84(1.61-4.56)	5.09(2.89-8.19)	-4.09(-4.3--3.88)	0
Comoros	0.16(0.12-0.21)	87.74(61.92-113.5)	0.32(0.23-0.42)	67.77(47.94-88.45)	-0.83(-0.88--0.78)	0
Congo	0.91(0.65-1.2)	90.77(64.85-119.74)	1.58(1.06-2.15)	60.69(41.11-83.08)	-1.32(-1.36--1.28)	0
Cook Islands	0(0-0)	8.65(0.31-26.9)	0(0-0)	4.49(0-12.51)	-2.1(-2.21--1.98)	0
Costa Rica	0.24(0.11-0.38)	13.36(6.19-20.92)	0.26(0.15-0.41)	4.69(2.79-7.41)	-3.13(-3.45--2.8)	0
Cote d'Ivoire	3.48(2.44-4.52)	81.63(57.8-104.96)	8.12(5.63-10.79)	68.16(47.78-88.96)	-0.58(-0.62--0.54)	0
Croatia	1.8(0.88-2.97)	30.06(14.61-49.57)	1.36(0.89-1.96)	15.17(9.83-21.8)	-2.16(-2.23--2.09)	0
Cuba	0.94(0.35-2)	9.04(3.35-19.25)	1.43(0.63-2.57)	7.55(3.31-13.52)	-0.51(-0.87--0.16)	0.004669
Cyprus	0.09(0.04-0.15)	10.75(4.87-18.86)	0.09(0.05-0.13)	4.28(2.64-6.17)	-3.39(-3.68--3.1)	0
Czechia	4.72(2.29-7.7)	34.3(16.63-56)	2.93(1.88-4.15)	13.73(8.87-19.48)	-2.94(-3.06--2.81)	0
Democratic People's Republic of Korea	15.76(10.73-21.1)	103.08(70.41-136.62)	31.72(21.57-42.91)	98.19(67.08-132.14)	-0.17(-0.21--0.12)	0
Democratic Republic of the Congo	10.23(7.18-13.59)	68.81(48.79-89.62)	21.66(15.29-28.64)	60.87(43.12-80.64)	-0.4(-0.43--0.37)	0
Denmark	1.33(0.56-2.37)	15.91(6.74-28.5)	0.5(0.28-0.77)	4.2(2.37-6.51)	-4.25(-4.5--4)	0
Djibouti	0.09(0.06-0.13)	69.51(47.21-94.89)	0.33(0.2-0.48)	53.8(32.04-79.13)	-0.87(-1.13--0.62)	0
Dominica	0.01(0-0.01)	15.54(8.11-24.42)	0.01(0-0.01)	7.37(2.88-13.49)	-2.35(-2.6--2.09)	0
Dominican Republic	0.7(0.43-1.02)	18.14(11.15-26.54)	0.95(0.37-1.78)	9.4(3.65-17.7)	-2.08(-2.15--2.02)	0
Ecuador	1.2(0.76-1.85)	22.02(13.81-33.78)	1.18(0.69-1.84)	7.17(4.17-11.2)	-3.67(-3.89--3.45)	0
Egypt	11.89(7.98-16.93)	37.84(25.58-54.05)	34.76(23.22-47.35)	48.09(32.42-65.46)	0.52(0.17-0.88)	0.003801
El Salvador	0.64(0.45-0.86)	21.09(14.88-28.39)	0.48(0.27-0.75)	7.42(4.15-11.63)	-3.29(-3.57--3.01)	0
Equatorial Guinea	0.14(0.1-0.18)	77.14(55.14-100.24)	0.16(0.09-0.26)	32.81(17.61-51.31)	-2.66(-3.53--1.78)	0
Eritrea	0.8(0.57-1.06)	75.97(53.64-97.84)	1.78(1.24-2.33)	65.58(45.46-86.17)	-0.5(-0.54--0.46)	0
Estonia	0.43(0.16-0.77)	20.95(7.96-38.13)	0.09(0.03-0.2)	3.56(1.1-8.19)	-5.81(-6.36--5.26)	0
Eswatini	0.17(0.12-0.23)	64.01(43.39-85.39)	0.22(0.11-0.35)	42.76(22.2-68.68)	-1.4(-1.47--1.34)	0
Ethiopia	10.79(7.61-14.49)	56.77(39.52-74.97)	19.6(13.73-26.14)	44.75(31.49-59.69)	-0.77(-0.79--0.74)	0
Fiji	0.25(0.15-0.37)	68.93(41.14-100.24)	0.23(0.07-0.44)	30.52(9.16-58.66)	-2.65(-2.73--2.57)	0
Finland	0.56(0.09-1.26)	7.71(1.29-17.51)	0.21(0.03-0.49)	1.64(0.21-3.82)	-5.24(-5.84--4.63)	0
France	8.64(3.81-15.86)	10.22(4.51-18.79)	6.4(3.92-9.68)	4.52(2.76-6.92)	-2.65(-2.74--2.56)	0
Gabon	0.24(0.13-0.4)	44.99(23.88-75.09)	0.33(0.18-0.51)	33.76(18.9-52.32)	-0.86(-1.19--0.52)	1e-06
Gambia	0.31(0.21-0.4)	83.09(58.17-108.57)	0.79(0.55-1.04)	76.33(54-100.01)	-0.27(-0.28--0.26)	0
Georgia	1.99(0.73-3.49)	32.32(11.94-56.78)	1.61(0.86-2.58)	28.58(15.22-45.68)	-0.53(-0.67--0.39)	0
Germany	31.46(15.24-55.01)	24.49(11.93-42.99)	16.03(9.99-23.79)	8(4.98-11.83)	-3.59(-3.67--3.52)	0
Ghana	6.84(4.8-9.07)	104.53(73.97-137.12)	17.38(12.12-22.91)	98(68.55-129.17)	-0.21(-0.25--0.17)	0
Greece	2.96(1.49-4.97)	19.52(9.83-32.59)	2.19(1.4-3.09)	8.83(5.66-12.39)	-2.58(-2.67--2.5)	0
Greenland	0(0-0.01)	8.14(0.03-22.26)	0(0-0.01)	3.33(0.12-8.84)	-2.79(-3.03--2.55)	0
Grenada	0.01(0.01-0.02)	18.92(9.96-31.83)	0.01(0-0.02)	10.31(3.9-20.5)	-1.93(-2.01--1.85)	0
Guam	0.01(0-0.02)	8.85(0-25.34)	0.02(0.01-0.04)	10.4(4.62-17.42)	0.66(0.14-1.17)	0.012024
Guatemala	0.7(0.48-0.96)	20.25(14.2-27.74)	1.34(0.73-2.02)	12.04(6.56-18.13)	-1.67(-1.76--1.59)	0
Guinea	2.43(1.71-3.19)	73.71(52.05-96.36)	4.32(3.01-5.7)	73.28(51.42-96.57)	-0.02(-0.03--0.01)	2.8e-05
Guinea-Bissau	0.35(0.24-0.46)	86.06(60.76-112.23)	0.63(0.44-0.82)	80.23(56.59-103.87)	-0.23(-0.25--0.2)	0
Guyana	0.08(0.04-0.14)	20.58(10.96-34.11)	0.08(0.03-0.15)	12.67(5.24-22.68)	-1.62(-1.78--1.47)	0
Haiti	0.95(0.68-1.27)	28.84(20.55-38.32)	1.98(1.4-2.64)	25.82(18.32-34.24)	-0.37(-0.4--0.34)	0
Honduras	0.45(0.31-0.6)	21.52(15-28.74)	0.97(0.65-1.32)	15.17(10.29-20.64)	-1.13(-1.18--1.09)	0
Hungary	6.93(3.36-11.4)	47.54(23.12-78.38)	2.77(1.72-4.55)	14.74(9.15-24.11)	-3.77(-3.96--3.59)	0
Iceland	0.01(0-0.03)	4.49(0.38-11.55)	0.01(0-0.02)	1.27(0.24-2.83)	-4.34(-4.6--4.08)	0
India	156.23(108.03-212.83)	31.84(22.05-42.93)	307.51(213.55-420.66)	25.09(17.54-34.22)	-0.87(-1.12--0.63)	0
Indonesia	86.63(59.34-120.97)	84.98(57.56-119.26)	105.82(63.15-162.28)	43.92(26.25-67.4)	-2.36(-2.51--2.21)	0
Iran (Islamic Republic of)	8.5(5.84-11.92)	28.74(19.63-39.51)	20.23(13.48-27.39)	24.34(16.25-32.9)	-0.57(-0.61--0.53)	0
Iraq	3.51(2.25-4.96)	40.11(25.62-56.01)	9.06(5.9-12.75)	34.31(22.43-48.49)	-0.49(-0.61--0.38)	0
Ireland	0.41(0.15-0.82)	9.85(3.55-19.87)	0.16(0.07-0.26)	2.03(0.96-3.36)	-4.96(-5.23--4.69)	0
Israel	1.07(0.53-1.82)	21.95(10.85-37.3)	1.5(1-2.07)	12.04(8.02-16.71)	-1.96(-2.07--1.85)	0
Italy	14.07(7.17-23.43)	16.12(8.21-26.53)	8.47(5.3-11.97)	5.79(3.67-8.16)	-3.24(-3.34--3.15)	0
Jamaica	0.29(0.17-0.43)	16.01(9.16-23.65)	0.22(0.11-0.36)	7.12(3.66-11.52)	-2.58(-2.69--2.47)	0
Japan	21.83(4.03-46.77)	13.06(2.41-28.04)	36.67(18.07-59.11)	10.26(5.05-16.5)	-0.78(-0.89--0.67)	0
Jordan	0.4(0.26-0.56)	27.01(17.37-37.34)	2.77(1.8-3.76)	36.03(23.6-48.53)	0.88(0.6-1.16)	0
Kazakhstan	6.47(2.42-11.59)	49.68(18.62-89.39)	6.18(3.7-9.17)	33.93(20.23-50.31)	-1.33(-1.61--1.05)	0
Kenya	5.35(3.75-7.16)	65.94(46.02-87.88)	12.91(9.11-17.25)	59.56(42-79.3)	-0.32(-0.39--0.26)	0
Kiribati	0.04(0.03-0.06)	108.63(75.37-143.4)	0.05(0.03-0.07)	67.94(44.97-93.16)	-1.55(-1.61--1.49)	0
Kuwait	0.34(0.23-0.48)	42.06(28.61-57.83)	1.4(0.96-1.95)	37.95(26.36-52.34)	-0.28(-0.55-0)	0.046228
Kyrgyzstan	2.03(1.28-2.86)	66.61(41.62-93.65)	2.12(1.36-3)	41.7(26.68-58.51)	-1.6(-1.72--1.49)	0
Lao People's Democratic Republic	1.72(1.2-2.3)	81.39(56.85-108.02)	3.13(1.87-4.52)	65.56(39.05-95.09)	-0.72(-0.76--0.68)	0
Latvia	1.45(0.73-2.41)	40.92(20.54-67.63)	0.56(0.34-0.91)	14.74(8.75-23.68)	-3.41(-3.65--3.16)	0
Lebanon	0.31(0.19-0.47)	13.92(8.34-21.12)	1.05(0.62-1.62)	17.17(10.16-26.63)	0.57(0.28-0.85)	9.2e-05
Lesotho	0.4(0.28-0.53)	49.86(34.22-65.86)	0.52(0.37-0.7)	53.27(37.07-71.51)	0.21(0.18-0.24)	0
Liberia	0.85(0.6-1.11)	72.42(51.33-93.48)	1.46(1.03-1.91)	62.12(44.53-80.77)	-0.49(-0.53--0.45)	0
Libya	0.48(0.3-0.71)	22.44(13.87-33.2)	1.66(1.04-2.46)	27.01(16.87-39.97)	0.43(0.09-0.77)	0.013178
Lithuania	1.27(0.59-2.22)	28.38(13.14-50)	0.5(0.28-0.78)	9.58(5.4-14.81)	-3.54(-3.9--3.19)	0
Luxembourg	0.06(0.03-0.12)	11.81(4.86-22.02)	0.03(0.01-0.04)	2.45(1.25-3.97)	-4.97(-5.18--4.76)	0
Madagascar	4.74(3.31-6.23)	95.25(66.78-124.07)	10.41(7.32-13.59)	92.61(64.84-119.6)	-0.1(-0.12--0.07)	0
Malawi	2.79(1.96-3.65)	74.94(52.83-97.93)	5.15(3.59-6.8)	70.29(49.42-92.18)	-0.2(-0.22--0.19)	0
Malaysia	3.93(1.6-7.04)	41.43(16.92-73.29)	6.58(4.03-10.14)	23.33(14.39-35.92)	-1.91(-2.43--1.39)	0
Maldives	0.08(0.05-0.11)	84.8(54.34-118.01)	0.04(0.02-0.08)	11.87(6.08-20.61)	-6.2(-6.35--6.05)	0
Mali	2.47(1.76-3.3)	62.5(44.41-82.12)	4.99(3.49-6.48)	54.19(38.29-70.48)	-0.46(-0.49--0.44)	0
Malta	0.05(0.02-0.09)	11.43(4.96-21.04)	0.04(0.02-0.06)	4.23(2.58-6.15)	-3.39(-3.89--2.89)	0
Marshall Islands	0.01(0.01-0.01)	51.58(32.29-73.89)	0.01(0.01-0.02)	41.16(25.27-61.03)	-0.75(-0.82--0.68)	0
Mauritania	0.93(0.64-1.2)	92.05(64.38-119.49)	1.45(1-1.94)	65.68(45.35-87.47)	-1.09(-1.11--1.06)	0
Mauritius	0.13(0.06-0.23)	17.48(7.51-30.62)	0.13(0.04-0.25)	7.12(2.43-13.88)	-2.83(-3--2.66)	0
Mexico	7.74(4.17-12.06)	17.77(9.6-27.69)	7.77(4.58-12.13)	6.25(3.66-9.75)	-3.31(-3.47--3.16)	0
Micronesia (Federated States of)	0.04(0.03-0.05)	77.08(52.66-107.08)	0.03(0.02-0.05)	44.86(27.16-67.57)	-1.77(-1.84--1.7)	0
Monaco	0.01(0-0.01)	8.07(1.18-17.9)	0(0-0.01)	4.9(2.49-7.9)	-1.55(-1.97--1.12)	0
Mongolia	0.63(0.43-0.86)	55.35(37.35-75.41)	1.04(0.61-1.63)	41.56(24.37-64.34)	-1(-1.11--0.89)	0
Montenegro	0.18(0.09-0.31)	29.88(15.09-50.03)	0.16(0.1-0.31)	17.15(10.09-32.39)	-1.8(-1.95--1.66)	0
Morocco	4.11(2.7-5.74)	26.64(17.46-37.22)	6.89(4.33-9.74)	19.28(12.12-27.22)	-1.03(-1.19--0.87)	0
Mozambique	4.32(3.06-5.65)	73.81(52.51-96.25)	9.13(6.47-11.97)	81.91(58.2-106.37)	0.33(0.3-0.35)	0
Myanmar	18.94(13.09-25.27)	80.07(55.89-106.69)	30.97(20.4-42.49)	63.66(41.89-86.85)	-0.76(-0.79--0.72)	0
Namibia	0.43(0.27-0.6)	72.94(47.21-100.94)	0.47(0.23-0.82)	37.2(18.36-63.99)	-2.15(-2.24--2.06)	0
Nauru	0(0-0)	8.51(0-33.77)	0(0-0)	8.27(1.07-18.9)	-0.15(-0.32-0.02)	0.079206
Nepal	3.32(2.3-4.46)	33.99(23.74-45.59)	6.98(4.88-9.35)	29.42(20.57-39.1)	-0.5(-0.57--0.44)	0
Netherlands	4.71(2.27-8.12)	23.34(11.23-40.17)	2.06(1.28-3.04)	5.98(3.69-8.91)	-4.38(-4.51--4.25)	0
New Zealand	0.13(0-0.4)	3.24(0.07-10.23)	0.22(0.09-0.4)	2.68(1.03-4.76)	-0.56(-1.2-0.1)	0.095672
Nicaragua	0.42(0.29-0.57)	27.2(19.06-36.93)	0.73(0.48-1.01)	14.99(9.86-20.62)	-1.91(-1.96--1.87)	0
Niger	2.06(1.45-2.76)	72.08(50.68-95.36)	5.27(3.68-6.94)	61.77(43.48-80.81)	-0.49(-0.51--0.48)	0
Nigeria	29.49(20.68-39.39)	66.93(46.7-89.01)	53.48(36.9-72.17)	56.27(38.85-75.94)	-0.56(-0.6--0.53)	0
Niue	0(0-0)	34.41(10.97-61.16)	0(0-0)	7.35(0.71-17.3)	-4.89(-5.26--4.53)	0
North Macedonia	1.43(0.87-2.08)	76.94(47.34-111.89)	1.23(0.79-1.82)	37.79(24.25-56.39)	-2.29(-2.35--2.24)	0
Northern Mariana Islands	0(0-0)	9.25(0-25.47)	0(0-0.01)	9.03(3.7-16.15)	-0.03(-0.35-0.3)	0.87639
Norway	0.79(0.24-1.68)	11.45(3.51-24.1)	0.26(0.09-0.49)	2.49(0.88-4.79)	-5.17(-5.63--4.7)	0
Oman	0.32(0.2-0.46)	35.85(22.68-51.2)	1.06(0.7-1.54)	34.76(22.7-49.5)	-0.2(-0.66-0.27)	0.409486
Pakistan	28.84(19.93-38.74)	49.58(33.87-66.57)	56.96(39.23-79.16)	43.12(30.22-59.19)	-0.54(-0.68--0.41)	0
Palau	0(0-0)	8.14(0.04-23.13)	0(0-0)	8.08(0.71-16.91)	0.01(-0.94-0.97)	0.989624
Palestine	0.2(0.13-0.29)	20.81(13.26-30.96)	0.57(0.35-0.85)	19.41(11.94-28.94)	-0.48(-0.84--0.13)	0.007649
Panama	0.21(0.1-0.33)	13.8(6.76-22.04)	0.18(0.1-0.3)	3.97(2.15-6.73)	-3.99(-4.07--3.91)	0
Papua New Guinea	0.95(0.65-1.27)	54.91(37.71-72.72)	2.48(1.72-3.3)	49.66(34.48-65.84)	-0.32(-0.35--0.3)	0
Paraguay	0.47(0.26-0.69)	21.39(11.92-31.23)	0.42(0.12-0.89)	7.31(2.04-15.4)	-3.43(-3.59--3.27)	0
Peru	2.8(1.89-3.83)	22.86(15.58-31.06)	3.5(2.17-5.12)	10.25(6.34-15.03)	-2.71(-2.95--2.46)	0
Philippines	16.44(10.93-23.02)	53.92(35.45-75.61)	37.13(23.59-54.19)	44.54(28.16-65.28)	-0.73(-0.82--0.63)	0
Poland	14.06(7.97-21.32)	32.29(18.28-48.85)	10.49(6.66-15)	14.95(9.61-21.3)	-2.53(-2.72--2.34)	0
Portugal	1.87(0.72-3.62)	13.41(5.16-25.76)	0.52(0.26-0.86)	2.18(1.08-3.6)	-5.46(-6.44--4.48)	0
Puerto Rico	0.05(0-0.17)	1.38(0-4.64)	0.08(0.02-0.15)	1.14(0.28-2.19)	-0.37(-1.41-0.68)	0.488503
Qatar	0.12(0.08-0.17)	68.24(47.93-92.17)	0.73(0.49-1)	39.15(26.31-52.75)	-1.72(-1.83--1.61)	0
Republic of Korea	15.19(5.98-27.83)	52.32(20.83-95.75)	24.14(15-35.73)	26.14(16.2-38.76)	-2.2(-2.32--2.08)	0
Republic of Moldova	2.28(1.48-3.16)	50.08(32.56-69.75)	1.16(0.67-1.8)	19.95(11.47-31.02)	-3.07(-3.29--2.85)	0
Romania	12.52(6.12-19.91)	45.21(22.01-72.01)	6.59(4.14-9.86)	17.95(11.32-27.1)	-2.96(-3.04--2.88)	0
Russian Federation	59.12(27.16-101.17)	32.24(14.84-55.13)	28.06(14.87-45.4)	12.04(6.4-19.6)	-3.26(-3.62--2.9)	0
Rwanda	2.4(1.72-3.13)	87.43(62.57-115.47)	3.91(2.78-5.08)	64.53(45.98-83.48)	-0.97(-1.01--0.93)	0
Saint Kitts and Nevis	0(0-0.01)	7.07(1.6-14.61)	0(0-0)	2.5(0.86-4.6)	-3.04(-3.51--2.56)	0
Saint Lucia	0.02(0.01-0.03)	18.62(9.07-32.53)	0.02(0.01-0.04)	9.41(3.56-17.25)	-2.16(-2.39--1.94)	0
Saint Vincent and the Grenadines	0.01(0.01-0.02)	17.23(9.26-29.92)	0.01(0-0.02)	8.91(3.27-17.16)	-2.09(-2.24--1.93)	0
Samoa	0.07(0.05-0.09)	82.28(55.37-110.51)	0.09(0.05-0.13)	63.33(34.12-91.42)	-0.85(-0.96--0.74)	0
San Marino	0(0-0.01)	11.32(4.04-21.47)	0(0-0.01)	4.95(2.47-8.23)	-2.67(-2.95--2.39)	0
Sao Tome and Principe	0.06(0.04-0.08)	94.34(66.91-123.74)	0.08(0.05-0.1)	64.42(43.61-86.53)	-1.21(-1.37--1.06)	0
Saudi Arabia	2.03(1.32-2.85)	28.77(18.65-40.16)	8.64(5.86-11.8)	33.79(22.71-45.58)	0.47(0.27-0.67)	4e-06
Senegal	2.74(1.93-3.63)	83.24(58.75-110.41)	5.7(4.04-7.43)	71.27(50.58-92.41)	-0.5(-0.54--0.46)	0
Serbia	6.59(3.57-10.38)	59.43(32.1-92.89)	4.46(2.85-6.94)	27.69(17.74-43.27)	-2.47(-2.56--2.38)	0
Seychelles	0.01(0-0.01)	10.02(2.47-20.62)	0.01(0-0.02)	8.17(2.61-16.43)	-0.81(-1.18--0.45)	1.4e-05
Sierra Leone	1.74(1.23-2.3)	82.4(58.54-108.53)	3.09(2.16-4.02)	76.18(53.74-98.75)	-0.25(-0.27--0.23)	0
Singapore	1.16(0.4-2.23)	53.99(18.76-103.56)	1.13(0.55-1.9)	13.32(6.49-22.39)	-4.63(-5.6--3.65)	0
Slovakia	2.91(1.4-4.79)	48.81(23.51-80.26)	1.99(1.32-2.76)	21.14(13.99-29.43)	-2.69(-2.85--2.52)	0
Slovenia	0.57(0.27-0.94)	23.33(11.21-38.75)	0.36(0.23-0.53)	8.43(5.36-12.26)	-3.22(-3.62--2.81)	0
Solomon Islands	0.14(0.09-0.18)	103.64(71.13-137.34)	0.35(0.24-0.47)	99.87(69.03-132.51)	-0.12(-0.15--0.1)	0
Somalia	1.72(1.2-2.28)	68.78(48.87-90.28)	4.01(2.79-5.22)	61.65(43.18-80.42)	-0.35(-0.38--0.32)	0
South Africa	11.02(7.15-15.86)	54.16(35.01-78.38)	12.98(8.19-18.51)	29.7(18.79-42.84)	-1.91(-2.02--1.8)	0
South Sudan	1.57(1.1-2.07)	64.22(44.69-84.02)	2.27(1.57-2.96)	60.55(42.29-78.32)	-0.17(-0.22--0.12)	0
Spain	6.39(2.51-12.05)	11.72(4.6-22.02)	4.47(2.61-6.85)	4.48(2.62-6.89)	-2.95(-3.43--2.48)	0
Sri Lanka	8.16(5.56-10.92)	74.23(50.91-99.03)	9.08(4.3-16.42)	34.2(16.19-61.61)	-2.5(-2.58--2.43)	0
Sudan	5.3(3.74-6.99)	51.4(36.17-67.8)	10.57(7.18-14.72)	46.27(31.16-63.66)	-0.46(-0.57--0.36)	0
Suriname	0.04(0.02-0.07)	16.41(6.98-27.8)	0.08(0.03-0.13)	12.31(5.44-20.65)	-0.87(-1.09--0.66)	0
Sweden	1.29(0.33-2.85)	8.31(2.16-18.2)	0.44(0.12-0.89)	2(0.53-4.1)	-4.72(-5.47--3.97)	0
Switzerland	1.14(0.52-2.04)	10.73(4.83-19.25)	0.62(0.35-0.96)	3.4(1.91-5.21)	-3.73(-3.94--3.53)	0
Syrian Arab Republic	1.45(0.91-2.14)	23.83(14.84-35.12)	2.54(1.6-3.56)	18.68(11.72-26.17)	-0.87(-1.25--0.5)	5e-06
Taiwan (Province of China)	6.57(2.44-12.67)	46.23(17.3-89.21)	8.85(5.79-12.4)	21.09(13.75-29.56)	-2.55(-2.8--2.3)	0
Tajikistan	1.78(1.17-2.43)	62.79(41.66-85.84)	3.14(2.14-4.3)	51.12(34.97-69.49)	-0.77(-0.95--0.58)	0
Thailand	24.08(15.63-33.6)	67.54(44.35-93.94)	33.75(22.48-48.69)	31.72(21.11-45.98)	-2.38(-2.46--2.29)	0
Timor-Leste	0.18(0.13-0.24)	60.99(42.56-81.62)	0.44(0.24-0.65)	50.63(27.7-74.59)	-0.59(-0.69--0.49)	0
Togo	1.1(0.77-1.44)	83.88(59.22-110.24)	2.94(2.04-3.86)	73.29(51.8-95.4)	-0.44(-0.46--0.41)	0
Tokelau	0(0-0)	5.35(0.3-17.97)	0(0-0)	4.04(0.04-10.67)	-0.92(-1.24--0.61)	0
Tonga	0.03(0.02-0.05)	60.76(41.57-84.35)	0.03(0.02-0.04)	36.23(19.12-54.26)	-1.73(-1.86--1.59)	0
Trinidad and Tobago	0.11(0.02-0.27)	13.16(2.38-30.74)	0.2(0.06-0.4)	10.42(3.37-21.24)	-0.73(-0.89--0.56)	0
Tunisia	0.97(0.61-1.41)	18.1(11.41-26.39)	2.24(1.42-3.27)	16.68(10.53-24.22)	-0.21(-0.52-0.1)	0.184827
Turkey	10.11(6.45-15.11)	27.86(17.64-41.39)	16.62(11.14-23.12)	17.95(12.04-24.92)	-1.55(-1.88--1.23)	0
Turkmenistan	0.51(0.14-1.06)	25.08(7.03-52.61)	1.39(0.73-2.25)	32.84(17.36-53.04)	0.75(0.36-1.13)	0.000139
Tuvalu	0(0-0.01)	60.96(39.94-83.23)	0(0-0)	15.76(8.68-25.96)	-4.35(-4.44--4.26)	0
Uganda	5.02(3.53-6.56)	81.6(57.89-106.01)	10.58(7.45-13.72)	75.19(52.83-96.65)	-0.24(-0.27--0.21)	0
Ukraine	35.5(17.5-58.04)	49.87(24.53-81.22)	15.33(8.22-24.8)	20.69(11.07-33.42)	-2.9(-3.04--2.75)	0
United Arab Emirates	0.39(0.25-0.55)	52.29(34.39-73.06)	3.14(2.09-4.52)	43.26(29.3-61.59)	-0.8(-1.22--0.39)	0.000154
United Kingdom	12.4(5.3-23.09)	13.71(5.87-25.29)	5.57(3.23-8.49)	4.29(2.49-6.54)	-3.71(-3.82--3.6)	0
United Republic of Tanzania	7.04(4.93-9.13)	66.53(46.94-86.22)	19.57(13.92-25.56)	77.17(54.88-99.92)	0.46(0.4-0.52)	0
United States of America	40.48(14.26-75.6)	12.64(4.44-23.58)	22.58(10.31-39.43)	4.05(1.84-7.08)	-3.5(-4.16--2.84)	0
United States Virgin Islands	0(0-0)	2.01(0.05-5.48)	0(0-0.01)	1.79(0.78-3.1)	0.15(-0.43-0.73)	0.620305
Uruguay	0.74(0.29-1.38)	19.03(7.5-35.63)	0.34(0.13-0.62)	6.3(2.4-11.4)	-3.46(-3.83--3.1)	0
Uzbekistan	7.32(4.43-11.02)	61.43(37.29-92.26)	14.4(8.95-20.47)	52.02(32.42-73.48)	-0.66(-0.87--0.44)	0
Vanuatu	0.07(0.05-0.09)	106.57(73.14-139.44)	0.18(0.13-0.24)	101.59(70.14-133.86)	-0.18(-0.22--0.14)	0
Venezuela (Bolivarian Republic of)	0.96(0.38-1.81)	9.84(3.91-18.59)	1.46(0.77-2.32)	5.02(2.66-7.98)	-2.1(-2.35--1.84)	0
Viet Nam	29.74(20.49-39.81)	72.63(50.02-96.82)	46.27(28.84-66.7)	46.15(28.62-66.53)	-1.49(-1.56--1.43)	0
Yemen	2.32(1.59-3.11)	41.26(28.61-55.18)	5.54(3.64-7.92)	33.16(21.96-47.45)	-0.8(-0.99--0.62)	0
Zambia	1.96(1.38-2.56)	71.61(50.52-92.41)	4.82(3.4-6.31)	72.34(51.65-94.67)	0.03(0-0.06)	0.03689
Zimbabwe	2.32(1.61-3.06)	59.65(41.54-78.82)	4.17(2.88-5.6)	62.27(43.04-83.4)	0.14(0.1-0.17)	0

## Sheet: Table S7
Characteristics	1990		2021		1990-2021	P-value
	YLLs no.×103 (95% UI)	Age-standardized YLLs no.×103 (95% UI)	YLLs no.×103 (95% UI)	Age-standardized YLLs no.×103 (95% UI)	AAPC (95% CI)
Afghanistan	64.33(44.23-92.24)	1042.84(725.91-1489.33)	76.19(52.83-110.73)	900.33(631.94-1259.99)	-0.5(-0.62--0.37)	0
Albania	5.56(4-7.37)	328.78(237.84-432.18)	3.89(2.18-6.83)	91.63(51.94-162.24)	-4.3(-5.14--3.45)	0
Algeria	25.17(15.62-36.67)	288.35(180.53-417.11)	56.09(35.38-82.52)	201.45(128.67-293.45)	-1.13(-1.5--0.75)	0
American Samoa	0(0-0.02)	28.34(0-114.44)	0.01(0-0.02)	23.98(2.07-61.53)	-0.43(-0.88-0.02)	0.060484
Andorra	0.02(0.01-0.04)	46.28(17.75-89.92)	0.02(0.01-0.02)	8.67(4.53-13.75)	-5.28(-5.57--5)	0
Angola	14.22(10.22-19.21)	510.53(368.09-671.13)	24.48(14.99-34.95)	297.23(187.97-420.21)	-1.73(-2--1.45)	0
Antigua and Barbuda	0.07(0.02-0.16)	120.95(27.88-275.11)	0.07(0.02-0.13)	73.71(26.64-134.87)	-1.55(-2.15--0.95)	0
Argentina	38.45(17.82-62.57)	127.36(58.97-207.46)	16.68(8.57-27.19)	28.41(14.61-46.32)	-4.67(-5.43--3.91)	0
Armenia	7.59(4.45-11.55)	318.85(186.63-484.98)	8.4(5.55-11.68)	193.86(128.17-269.32)	-1.46(-3-0.11)	0.067836
Australia	4.44(0.15-12.74)	23.62(0.81-67.93)	4.5(2.64-6.72)	8.28(4.86-12.32)	-3.15(-3.89--2.41)	0
Austria	20.03(10.29-32.44)	157.38(80.87-256.19)	2.79(1.9-3.92)	12.43(8.47-17.3)	-7.91(-8.37--7.45)	0
Azerbaijan	8.66(3.4-14.98)	195.1(76.51-336.52)	8.77(4.34-14.92)	105.86(52.82-177.91)	-1.99(-2.42--1.56)	0
Bahamas	0.12(0.02-0.28)	88.04(13.26-202.43)	0.2(0.07-0.41)	58.1(18.5-115.25)	-1.4(-2.08--0.7)	8.8e-05
Bahrain	0.66(0.49-0.83)	579.73(437.01-731.73)	1.54(1.1-1.99)	295.57(214.02-372.66)	-2.2(-3.14--1.25)	6e-06
Bangladesh	257.61(189.89-350.44)	635.54(471.92-851.49)	600.74(424.35-825.49)	502.79(355.92-683.7)	-0.59(-1.29-0.12)	0.102857
Barbados	0.54(0.14-1.17)	172.46(44.62-371.85)	0.56(0.22-1)	105.88(42.56-189.78)	-1.58(-2.48--0.66)	0.000764
Belarus	54.41(28.56-82.93)	426.26(223.85-649.61)	22.39(15.26-31.12)	135.76(92.31-188.14)	-3.91(-4.58--3.23)	0
Belgium	21.11(10.67-34.74)	131.16(66.23-216.66)	4.09(2.71-5.69)	14.03(9.36-19.39)	-6.96(-7.35--6.57)	0
Belize	0.12(0.07-0.18)	127.92(76.13-197.96)	0.22(0.1-0.36)	85.79(39.2-139.52)	-1.14(-2.03--0.25)	0.011896
Benin	12.57(9.32-16.33)	707.19(525.59-916.47)	25.02(18.52-32.87)	597.35(450.65-776.92)	-0.52(-0.72--0.32)	0
Bermuda	0.02(0-0.06)	38.95(0-102.65)	0.01(0-0.03)	9.25(1.71-18.56)	-4.59(-5.02--4.15)	0
Bhutan	0.66(0.44-0.93)	353.07(226.56-501.59)	0.86(0.57-1.2)	155.52(103.5-216.27)	-2.94(-3.52--2.35)	0
Bolivia (Plurinational State of)	10.01(6.54-14.1)	365.16(243.19-508.06)	8.66(5.34-13.81)	110.69(68.46-172.27)	-3.88(-4.12--3.64)	0
Bosnia and Herzegovina	31.81(24.54-39.4)	922.95(723.65-1133.53)	22.5(14.72-35.21)	346.72(226.29-541.6)	-3.16(-3.38--2.93)	0
Botswana	2.16(1.37-2.98)	515.19(327.62-711)	1.69(0.91-3.04)	153.57(82.86-275.78)	-3.85(-4.83--2.85)	0
Brazil	213.56(125.81-324.96)	281.52(166.61-424.47)	112.9(65.74-171.6)	46.54(27.06-70.75)	-5.61(-5.81--5.41)	0
Brunei Darussalam	0.04(0-0.11)	52.1(3.43-138.6)	0.05(0.01-0.1)	21.08(4.53-42.47)	-3.05(-3.87--2.23)	0
Bulgaria	63.04(34.38-92.29)	612.17(334.91-896.93)	45.33(32.3-69.17)	303.98(216.25-464.13)	-2.24(-3.24--1.24)	1.5e-05
Burkina Faso	13.54(9.38-18.68)	383.38(268.06-519.3)	28.49(20.62-40.1)	374.08(273.17-511.94)	-0.06(-0.17-0.06)	0.332864
Burundi	14.38(9.87-19.97)	714.96(495.73-987.97)	15.14(10.66-21.35)	418.27(302.84-589.07)	-1.76(-1.97--1.55)	0
Cabo Verde	0.91(0.68-1.17)	379.8(282.64-497.48)	1.37(0.94-1.85)	331.67(226.06-449.6)	-0.42(-1.03-0.2)	0.186858
Cambodia	21.69(16.51-27.41)	617.21(475.75-777.19)	47.13(34.31-60.8)	499.81(366.56-639.87)	-0.68(-0.73--0.63)	0
Cameroon	17.49(12.39-23.91)	492.61(354.24-664.78)	52.85(35.2-76.88)	525.99(361.89-748.13)	0.21(0.05-0.38)	0.012862
Canada	9.33(2.64-17.81)	29.03(8.22-55.49)	2.9(1.06-5.39)	3.46(1.28-6.41)	-6.62(-7.13--6.12)	0
Central African Republic	5.4(3.61-7.42)	661.44(449.01-899.06)	8.57(5.62-12.33)	587.97(392.52-836.54)	-0.36(-0.44--0.28)	0
Chad	14.5(10.11-21.21)	569.18(398.31-824.62)	31.03(21.88-44.02)	653.83(463.86-911.78)	0.45(0.25-0.65)	1e-05
Chile	22.31(15.33-30.12)	245.69(168.31-331.28)	13.85(9.16-19.56)	52.53(34.73-74.19)	-5.01(-5.41--4.6)	0
China	4103.58(3189.69-5200.73)	589.33(460.46-745.95)	5907.76(4224.27-7884.67)	298.17(214.15-396.64)	-2.24(-2.55--1.93)	0
Colombia	26.99(16.77-37.19)	174.19(108.86-239.9)	14.27(8.42-22.15)	25.81(15.25-40.12)	-6.11(-6.68--5.54)	0
Comoros	0.82(0.57-1.1)	527.27(378.25-701.85)	1.34(0.92-1.83)	334.1(231.06-450.54)	-1.51(-1.63--1.4)	0
Congo	5.29(3.71-6.97)	644.7(462.82-837.66)	7.85(5.11-10.81)	404.07(266.05-544.21)	-1.47(-1.75--1.2)	0
Cook Islands	0(0-0.01)	36.43(1.32-109.75)	0(0-0.01)	9.68(0-26.19)	-4.2(-4.35--4.04)	0
Costa Rica	1.52(0.82-2.21)	92.61(49.81-135.53)	1.23(0.77-1.82)	22.25(13.89-32.86)	-4.74(-5.29--4.2)	0
Cote d'Ivoire	21.4(16.1-28.45)	690.14(531.42-880.48)	54.24(37.42-74.07)	600.53(434.87-796.07)	-0.41(-0.63--0.19)	0.000343
Croatia	21.5(11.05-34.1)	409.03(210.12-650.39)	7.68(5.52-10.23)	75.48(54.19-100.35)	-5.28(-5.96--4.6)	0
Cuba	10.99(4.08-21.84)	111.31(41.39-221.36)	16.73(7.92-28.4)	81.22(38.51-137.92)	-1.05(-1.64--0.45)	0.000567
Cyprus	1.1(0.48-1.93)	213.64(95.74-373.41)	0.67(0.47-0.91)	39.61(27.08-53.81)	-5.56(-6.1--5.02)	0
Czechia	62.21(32.57-100.32)	449.58(235.82-724.58)	9.96(7.2-13.36)	42.37(30.55-56.88)	-7.3(-8--6.6)	0
Democratic People's Republic of Korea	81.83(58.97-110.57)	596.81(431.73-784.26)	172.61(127.04-235.29)	546.88(404.08-748.35)	-0.29(-0.33--0.25)	0
Democratic Republic of the Congo	57.15(39.47-79.05)	505.02(353.44-690.85)	112.78(71.37-171.76)	439.71(275.4-666.9)	-0.46(-0.62--0.31)	0
Denmark	8.17(3.63-14.06)	91.9(40.85-158.26)	1.85(1.09-2.77)	13.29(7.83-19.95)	-6.42(-7.15--5.69)	0
Djibouti	0.33(0.21-0.51)	355.65(235.3-541.65)	1.24(0.77-1.91)	275.57(171.85-418.18)	-0.91(-1.15--0.68)	0
Dominica	0.17(0.1-0.24)	289.83(163.94-416.24)	0.1(0.04-0.17)	126.93(56.36-218.85)	-2.65(-2.83--2.48)	0
Dominican Republic	6.42(3.96-8.96)	202.06(123.04-278.99)	8.15(3.01-14.68)	84.02(31.06-151.38)	-2.77(-3.44--2.11)	0
Ecuador	10.1(6.82-13.56)	207.51(139.98-277.54)	5.87(3.43-9.01)	38.49(22.61-58.91)	-5.51(-6.51--4.51)	0
Egypt	218.36(144.18-318.86)	1061.82(718.84-1510.71)	437.2(297.61-582.87)	884.33(603.46-1156.44)	-0.75(-1.08--0.41)	1.3e-05
El Salvador	4.99(3.88-6.14)	175.68(137.04-216.45)	2.88(1.69-4.19)	44.07(25.85-64.12)	-4.23(-5.71--2.72)	0
Equatorial Guinea	0.87(0.6-1.23)	582.12(411.2-803.57)	0.78(0.37-1.39)	206.55(97.11-360.52)	-3.21(-3.87--2.54)	0
Eritrea	3.68(2.32-5.54)	501.17(333.43-730.84)	7.36(5.04-10.35)	388.13(270.32-526.13)	-0.86(-1.04--0.68)	0
Estonia	6.15(2.41-11.11)	302.11(117.98-545.25)	0.39(0.12-0.82)	12.64(4.04-26.41)	-10.03(-10.77--9.29)	0
Eswatini	1.05(0.73-1.4)	493.99(347.65-656.49)	1.44(0.7-2.35)	346.01(173.79-558.63)	-1.14(-1.48--0.8)	0
Ethiopia	43.09(26.29-71.16)	287.69(183.72-453.49)	70.29(51.61-99.88)	199.81(146.03-281.82)	-1.17(-1.31--1.03)	0
Fiji	0.66(0.38-0.92)	244.7(142.51-337.32)	0.62(0.19-1.19)	107.74(33.17-208.47)	-2.72(-3.23--2.21)	0
Finland	3.39(0.53-7.12)	46(7.22-96.67)	0.58(0.08-1.32)	3.63(0.51-8.29)	-8.7(-9.12--8.28)	0
France	68.74(31.99-118.15)	75.7(35.09-129.62)	18.44(11.8-27.04)	9.65(6.26-14.14)	-6.44(-6.95--5.94)	0
Gabon	1.2(0.63-1.97)	243.17(129.66-396.5)	1.49(0.85-2.35)	187.84(106.89-291.11)	-0.68(-1.04--0.33)	0.000153
Gambia	2.04(1.44-2.7)	690.02(494.9-905.67)	6.32(4.4-8.65)	750.73(525.7-1019.95)	0.38(0.06-0.7)	0.018766
Georgia	14.73(5.36-25.9)	254.08(92.7-443.75)	16.49(9.87-25.41)	258.06(155.16-397.66)	-0.08(-1.43-1.28)	0.903413
Germany	210.56(103.7-347.49)	154.4(76.18-254.61)	36.74(24.2-51.97)	15.79(10.5-22.25)	-7.17(-7.78--6.55)	0
Ghana	42.92(31.04-56.16)	825.63(605.77-1073.88)	107.63(76.5-144.3)	770.37(559.39-1028.07)	-0.22(-0.42--0.03)	0.027095
Greece	34.87(17.69-56.89)	236.49(120.05-386.07)	12.87(9.12-17.19)	37.88(26.95-50.38)	-5.75(-6.33--5.17)	0
Greenland	0.01(0-0.03)	52.42(0.26-145.04)	0.01(0-0.02)	12.47(0.48-33.27)	-4.46(-4.72--4.19)	0
Grenada	0.32(0.17-0.49)	404.12(222.85-634.63)	0.13(0.05-0.25)	136.81(55.37-255.25)	-3.62(-4.47--2.77)	0
Guam	0.02(0-0.05)	32.19(0-90.52)	0.03(0.01-0.05)	13.56(6.42-21.87)	-3(-5.13--0.83)	0.007047
Guatemala	5.4(4.24-6.61)	205.6(163.07-249.71)	7.89(4.68-11.14)	81.82(48.8-115.22)	-3(-3.77--2.23)	0
Guinea	17.19(11.77-23.16)	582.42(402.85-777.84)	32.31(23.36-43.85)	661.27(482.18-884.34)	0.42(0.31-0.53)	0
Guinea-Bissau	3.24(2.29-4.49)	958.29(687.94-1289.64)	5.17(3.61-6.98)	902.22(661.49-1192.2)	-0.19(-0.29--0.08)	0.000406
Guyana	1.79(1.04-2.85)	525.71(305.57-836.84)	1.28(0.55-2.19)	233.23(100.29-397.1)	-2.53(-3.31--1.75)	0
Haiti	23.2(16.84-30.63)	903.78(677.08-1171.37)	37.43(25.39-53.14)	665.77(463.91-929.68)	-0.98(-1.03--0.93)	0
Honduras	5.44(3.96-7.09)	300.35(218.44-385.28)	15.31(10.25-21.51)	284.76(193.96-396.97)	-0.19(-0.59-0.22)	0.369669
Hungary	65.92(34.24-107.15)	461.9(238.69-752.25)	15.27(10.66-25.47)	72.71(50.67-121.09)	-5.8(-6.71--4.87)	0
Iceland	0.06(0-0.15)	20.81(1.55-49.13)	0.02(0-0.04)	2.48(0.47-5.68)	-6.9(-7.43--6.37)	0
India	1202.01(883.84-1610.03)	314.84(235.35-415.25)	2369.23(1832.43-3222.07)	219.43(169.76-294.12)	-1.22(-1.93--0.51)	0.000846
Indonesia	397.1(294.52-520.4)	508.55(373.45-658.57)	606(359.5-926.59)	329.42(200.71-492.94)	-1.48(-1.74--1.22)	0
Iran (Islamic Republic of)	89.95(69.91-112.09)	424.84(330.09-527.55)	141.03(109.59-176.13)	201.16(155.95-252.29)	-2.46(-2.77--2.14)	0
Iraq	53.01(36.95-70.97)	705.69(492.27-944.81)	105.85(69.39-147.3)	534.96(358.5-733.71)	-0.78(-1.11--0.44)	6e-06
Ireland	3.43(1.36-6.17)	84.32(33.57-151.65)	0.58(0.29-0.94)	6.71(3.4-10.8)	-7.87(-8.08--7.65)	0
Israel	4.18(2.24-6.68)	89.4(48.11-143.23)	2.74(2.04-3.52)	19.49(14.52-24.99)	-5.22(-6.49--3.93)	0
Italy	154.67(84.64-241.18)	171.24(93.8-267.15)	45.62(32.35-61.9)	22.52(15.99-30.32)	-6.3(-7.25--5.34)	0
Jamaica	5.88(3.52-8)	313.06(187.31-425.06)	3.54(1.88-5.54)	109.41(58.16-171.34)	-2.82(-3.46--2.16)	0
Japan	105.05(20.01-231.86)	66.96(12.78-148.13)	83.8(43.83-133.26)	15.85(8.42-24.95)	-4.48(-4.85--4.1)	0
Jordan	3.57(2.56-4.75)	326.03(234.33-434.23)	11.29(7.9-14.98)	190.77(134.4-251.86)	-1.81(-2.73--0.88)	0.000143
Kazakhstan	42.81(16.31-76.01)	372.89(142.26-663.3)	35.96(24.34-51.46)	240.3(163.65-344.05)	-1.44(-2.12--0.76)	3.6e-05
Kenya	17.43(12.36-24.48)	267.27(190.43-370.71)	46.86(33.59-63.24)	285.04(202.49-386.42)	0.21(0.14-0.27)	0
Kiribati	0.12(0.09-0.16)	418.05(308.4-521.43)	0.16(0.12-0.23)	293.76(213.57-403.28)	-1.17(-1.26--1.09)	0
Kuwait	1.07(0.85-1.34)	210.73(166.17-263.88)	3.39(2.51-4.34)	134.58(99.96-172.67)	-1.4(-3.68-0.93)	0.235239
Kyrgyzstan	17.46(12.01-23.15)	636.04(439.96-843.87)	14.74(10.53-19.31)	328.35(235.19-431.35)	-2.16(-2.62--1.7)	0
Lao People's Democratic Republic	16.29(12.13-21.42)	935.74(707.22-1210.78)	19.62(11.88-27.02)	524.63(321.98-715.3)	-1.87(-2.01--1.73)	0
Latvia	19.56(9.89-30.19)	546.61(276.32-843.16)	5.27(3.36-8.23)	114.72(73.63-179.21)	-4.92(-5.57--4.27)	0
Lebanon	3.03(1.77-4.64)	161.02(94.87-247.9)	4.1(2.61-6.01)	63.21(40.21-92.54)	-3.01(-3.35--2.67)	0
Lesotho	2.73(1.93-3.66)	380.86(268.34-515.57)	4.82(3.17-6.83)	560.99(377.94-754.04)	1.33(1.01-1.66)	0
Liberia	6.47(4.89-8.11)	643.05(495.23-807.57)	10.34(7.22-14.1)	612.4(432.73-832.23)	-0.15(-0.34-0.04)	0.125056
Libya	3.54(2.25-5.34)	206.11(129.35-307.71)	11.96(7.56-17.68)	252.02(160.85-370.03)	0.6(-0.09-1.29)	0.090443
Lithuania	10.57(5.1-17.54)	234.24(113.06-389.19)	3.36(2.09-5.04)	51.68(32.27-77.7)	-4.94(-5.97--3.9)	0
Luxembourg	0.86(0.37-1.49)	157.07(67.98-273.71)	0.11(0.06-0.16)	8.72(4.89-13.5)	-8.94(-9.54--8.35)	0
Madagascar	26.33(20.06-34.04)	632.43(486.19-800.7)	46.03(31.99-61.3)	574.39(405.64-758.82)	-0.33(-0.53--0.13)	0.001106
Malawi	14.17(10.48-18.14)	480.56(354.86-617.27)	30.74(22.78-41.22)	532.96(405.65-698.64)	0.36(0.23-0.49)	0
Malaysia	17.32(8.11-30.8)	208.01(97.8-372.4)	22.09(14.31-31.74)	88.15(56.87-126.03)	-2.59(-3.03--2.15)	0
Maldives	0.38(0.27-0.5)	554.14(395.59-713.23)	0.14(0.08-0.24)	52.59(29.41-86.99)	-7.38(-7.8--6.95)	0
Mali	14.88(10.29-21.35)	476.81(334.1-676.16)	31.29(21.4-46.59)	443.6(313.52-650.7)	-0.2(-0.38--0.02)	0.032706
Malta	0.48(0.22-0.81)	117.12(53.01-199.64)	0.19(0.13-0.26)	16.32(11.05-22.6)	-6.35(-6.88--5.81)	0
Marshall Islands	0.04(0.02-0.05)	280.7(184.41-401.93)	0.05(0.03-0.08)	202.6(129.84-309.73)	-1.08(-1.25--0.92)	0
Mauritania	6.51(4.57-9.23)	733.13(523.11-1031.38)	9.59(6.4-14.23)	517.36(348.81-756.28)	-1.15(-1.29--1.01)	0
Mauritius	0.95(0.4-1.6)	145.8(62.1-245.48)	0.54(0.18-0.98)	31.38(10.64-56.53)	-4.8(-5.83--3.76)	0
Mexico	57.34(33.54-81.33)	160.25(93.59-226.6)	38.35(24.35-60.71)	32.78(20.72-52.07)	-4.91(-5.51--4.31)	0
Micronesia (Federated States of)	0.18(0.13-0.25)	427.46(302.54-580.67)	0.12(0.08-0.18)	218.1(136.81-320.85)	-2.19(-2.25--2.13)	0
Monaco	0.06(0.01-0.12)	66.45(10.54-140.39)	0.03(0.01-0.05)	22.68(11.55-36.91)	-3.34(-3.78--2.89)	0
Mongolia	1.61(1.13-2.22)	172.01(120.75-236.75)	2.13(1.28-3.34)	111.55(66.24-175.23)	-1.58(-1.82--1.33)	0
Montenegro	0.9(0.46-1.48)	156.45(80.23-259.36)	1.21(0.77-2.28)	137.45(87.09-260.12)	-0.43(-0.92-0.06)	0.082807
Morocco	51.27(33.74-74.39)	390.63(258.27-565.22)	77.74(50.08-108.72)	250.53(164.33-347.28)	-1.41(-1.59--1.24)	0
Mozambique	29.99(23.35-37.99)	621.99(483.54-762.68)	69.6(46.98-93.43)	768.85(532.78-1025.54)	0.72(0.63-0.8)	0
Myanmar	170.04(121.58-225.78)	864.48(626.11-1114.69)	211.03(147.4-283.81)	506.23(352.92-680.79)	-1.74(-1.83--1.66)	0
Namibia	2.78(1.81-3.72)	567.01(365.29-750.3)	3.1(1.53-5.52)	294.14(145.99-521.92)	-2.07(-2.3--1.84)	0
Nauru	0(0-0.01)	49.89(0-196.46)	0(0-0)	45.47(5.55-102.56)	-0.34(-0.57--0.1)	0.004742
Nepal	34.32(21.83-47.53)	453.44(297.57-615.44)	61.77(43.2-89.71)	306.21(217.15-436.47)	-1.31(-1.49--1.14)	0
Netherlands	22(11-36.09)	105.56(52.79-173.25)	7.43(4.98-10.46)	18.38(12.34-25.88)	-5.64(-6.15--5.13)	0
New Zealand	0.81(0.02-2.57)	20.7(0.45-65.33)	0.73(0.3-1.24)	7.7(3.14-13.12)	-3.11(-3.82--2.39)	0
Nicaragua	2.76(2.14-3.37)	204.76(159.33-250.04)	3.47(2.34-4.73)	79.78(54.06-108.74)	-3.12(-3.58--2.65)	0
Niger	9.93(6.31-15.39)	480.01(310.27-723.76)	28.71(18.36-44.51)	463.98(310.18-684.44)	-0.09(-0.19-0.01)	0.089665
Nigeria	232.47(153.83-339.39)	618.29(413.99-882.69)	292.97(212.5-399.51)	401.99(296.39-537.47)	-1.38(-1.52--1.24)	0
Niue	0(0-0.01)	145.42(48.08-261.73)	0(0-0)	27.74(2.71-65.45)	-5.27(-5.61--4.93)	0
North Macedonia	17.76(11.35-23.6)	1098.49(699.98-1451.28)	16.13(11.27-22.4)	613.09(431.97-852.38)	-1.93(-2.49--1.36)	0
Northern Mariana Islands	0(0-0.01)	43.16(0-115.1)	0.01(0.01-0.02)	30.61(13.98-54.72)	-1.25(-2.15--0.34)	0.007055
Norway	4.68(1.46-8.9)	59.91(18.74-114.03)	0.5(0.19-0.92)	4.14(1.58-7.53)	-8.55(-9.29--7.81)	0
Oman	2.71(1.74-3.91)	451.41(295.32-643)	4.2(2.85-5.83)	269.15(183.56-377.56)	-1.75(-2.52--0.97)	1.2e-05
Pakistan	185.53(129.83-259.9)	375.09(261.22-522.49)	334.08(238.88-457.34)	336.54(244.68-451.77)	-0.44(-0.74--0.13)	0.004719
Palau	0(0-0.01)	40.2(0.17-108.35)	0.01(0-0.01)	33.26(3.15-69.37)	-0.58(-1.64-0.5)	0.293378
Palestine	3.53(2.44-5.07)	474.49(329.71-675.74)	5.63(3.73-7.64)	291.49(193.27-394.8)	-1.82(-2.31--1.34)	0
Panama	1.87(1-2.73)	135.27(72.29-197.6)	1.23(0.62-2.06)	27.03(13.61-45.62)	-5.04(-6.09--3.97)	0
Papua New Guinea	4.64(2.97-6.76)	367.56(244.99-525.67)	10.72(7.17-15.46)	303.69(205.94-436.35)	-0.62(-0.67--0.57)	0
Paraguay	5.98(3.45-8.21)	297.75(171.44-408.6)	4.28(1.14-8.68)	80.55(21.66-163.22)	-4.18(-4.81--3.54)	0
Peru	20.05(15.07-25.32)	183.98(138.79-231.53)	17.63(10.67-26.56)	53.33(32.27-80.21)	-3.78(-4.38--3.18)	0
Philippines	81.66(60.42-101.89)	362.75(272.1-449.85)	165.52(114.78-222.87)	235.56(164.41-314.93)	-1.5(-2.12--0.87)	3e-06
Poland	226.38(138.84-312.91)	543.68(334.23-751.94)	70.42(53.37-95.67)	91.51(69.31-124.32)	-5.76(-6.19--5.33)	0
Portugal	28.65(10.97-53.28)	220.15(84.5-409.25)	4.45(2.35-7.13)	13.95(7.43-22.39)	-8.36(-8.94--7.78)	0
Puerto Rico	0.43(0-1.4)	12.64(0-41.11)	0.31(0.08-0.59)	3.6(0.92-6.84)	-3.81(-4.49--3.11)	0
Qatar	0.34(0.25-0.44)	557.79(426.6-708.5)	1.01(0.7-1.37)	205.76(146.3-268.15)	-3.2(-4.41--1.96)	0
Republic of Korea	73.89(30.39-130.58)	333.65(136.61-590.65)	59.21(38.1-83.89)	64.09(41.12-90.7)	-5.24(-5.47--5)	0
Republic of Moldova	17.82(12.73-22.67)	491.92(353.36-621.61)	8.2(5.27-12.01)	134.45(86.45-196.89)	-4.3(-5.01--3.6)	0
Romania	136.45(70.57-205.88)	568.44(294.34-852.52)	60.17(41.98-90.37)	145.16(101.1-218.71)	-4.38(-4.92--3.83)	0
Russian Federation	919.47(427.87-1456.58)	554.58(257.9-879.36)	292.24(175.46-459.46)	120.53(72.41-189.43)	-4.75(-5.44--4.05)	0
Rwanda	16.06(11.68-22.22)	724.3(530.91-974.18)	17.09(11.17-23.92)	370.68(251.42-514.28)	-2.16(-2.32--1.99)	0
Saint Kitts and Nevis	0.06(0.01-0.12)	150.4(34.87-313.42)	0.02(0.01-0.04)	42.92(14.98-74.01)	-3.69(-4.06--3.31)	0
Saint Lucia	0.33(0.17-0.52)	428.32(219.85-681.15)	0.29(0.12-0.5)	125.51(52.38-218.36)	-3.97(-4.26--3.69)	0
Saint Vincent and the Grenadines	0.2(0.11-0.32)	297.79(168.66-475.82)	0.16(0.06-0.29)	123.27(46.97-225.04)	-2.69(-3.16--2.22)	0
Samoa	0.24(0.18-0.32)	349.2(252.17-462.27)	0.27(0.16-0.39)	225(133.93-314.29)	-1.48(-1.59--1.37)	0
San Marino	0.03(0.01-0.05)	68.77(25.06-126.3)	0.01(0.01-0.02)	12.29(5.99-20.89)	-5.71(-6.36--5.06)	0
Sao Tome and Principe	0.31(0.24-0.39)	527.71(409.82-659.27)	0.39(0.28-0.53)	418.49(304.71-555.56)	-0.72(-1.15--0.28)	0.001377
Saudi Arabia	25.59(17.39-36)	511.34(354.52-714.38)	66.63(46.04-88.41)	403.28(292.53-520.68)	-0.86(-1.05--0.66)	0
Senegal	19.5(14.77-24.64)	691.94(527.97-865.29)	39.98(28.86-54.41)	609.5(445.52-821.9)	-0.47(-0.58--0.36)	0
Serbia	91.89(51.03-134.3)	1083.91(606.89-1575.03)	61.32(42.98-90.56)	347.47(244.21-514.35)	-3.51(-3.94--3.09)	0
Seychelles	0.03(0.01-0.07)	59.82(15.97-119.5)	0.04(0.01-0.07)	37.01(12.45-70.63)	-1.6(-2.75--0.43)	0.007239
Sierra Leone	13.86(10.23-17.7)	742.44(553.96-935.41)	22.4(15.64-30.64)	685.81(494.22-937.34)	-0.26(-0.42--0.11)	0.001039
Singapore	4.13(1.51-7.12)	217.25(79.1-374.27)	0.96(0.51-1.49)	11.62(6.18-18.16)	-9.1(-10.41--7.77)	0
Slovakia	17.81(9.19-28.72)	302.72(155.9-487.91)	8.19(5.83-10.93)	84(60.09-112.03)	-4.11(-4.68--3.53)	0
Slovenia	6.2(3.2-9.74)	252.21(130.26-395.13)	1.74(1.22-2.48)	32.42(22.7-46.34)	-6.43(-7.24--5.62)	0
Solomon Islands	0.42(0.3-0.61)	452.37(324.82-629.26)	1.03(0.7-1.52)	406.15(282.59-577.46)	-0.33(-0.52--0.14)	0.000607
Somalia	7.2(4.25-11.51)	439.85(271.97-667.83)	14.44(8.56-23.36)	347.91(213.8-536.46)	-0.74(-0.83--0.66)	0
South Africa	34.95(22.91-48.34)	189.45(123.45-262.53)	64.52(44.54-87.13)	166.36(115.17-226.04)	-0.42(-1.05-0.21)	0.188041
South Sudan	8.72(5.72-12.41)	400.03(269.45-561.22)	10.15(6.67-14.53)	356.54(244.44-495.36)	-0.37(-0.44--0.29)	0
Spain	59.63(25.59-104.27)	109.57(46.99-192.02)	12.05(7.4-18.22)	9.28(5.79-13.96)	-7.54(-8.13--6.94)	0
Sri Lanka	56.45(44.9-67.59)	690.4(554.3-829.14)	55.41(26.58-102.94)	235.38(113.45-436.42)	-3.59(-4.28--2.89)	0
Sudan	73.84(49.96-100.42)	883.16(605.39-1193.9)	96.98(63.18-136.78)	558.3(366.14-774.86)	-1.59(-1.68--1.51)	0
Suriname	0.57(0.25-0.94)	249.27(109.92-412.38)	0.88(0.4-1.49)	148.19(66.51-251.04)	-1.61(-2.18--1.03)	0
Sweden	7.68(2.02-15.41)	44.51(11.68-89.25)	1.12(0.33-2.18)	4.04(1.18-7.89)	-7.68(-8.48--6.88)	0
Switzerland	9.3(4.3-15.68)	79.41(36.79-133.29)	1.79(1.1-2.64)	7.55(4.64-11.06)	-7.37(-7.89--6.84)	0
Syrian Arab Republic	13.52(8.78-18.88)	288.85(189-401.88)	23.15(14.52-34.13)	210.49(136.62-303.42)	-1.19(-1.7--0.67)	7e-06
Taiwan (Province of China)	24.64(9.91-45.23)	186.07(74.97-341.31)	11.42(8.42-15.24)	26.34(19.39-35.15)	-6.2(-7.09--5.3)	0
Tajikistan	15.85(10.84-20.91)	624.6(425.4-823.95)	18.87(13.14-25.1)	416.42(291.3-555.59)	-1.42(-1.92--0.91)	0
Thailand	94(65.98-125.03)	312.22(221.22-410.85)	109.42(72.51-156.98)	101.51(67.25-145.17)	-3.54(-4.08--3.01)	0
Timor-Leste	0.99(0.74-1.25)	502.58(383.5-637.37)	3.15(1.7-4.71)	424.35(228.91-625.55)	-0.54(-0.74--0.33)	0
Togo	7.12(5.45-9.13)	702.94(542.02-892.77)	20.57(14.31-28.39)	678.59(486.45-914.07)	-0.12(-0.23-0)	0.047377
Tokelau	0(0-0)	32.16(1.88-119.9)	0(0-0)	16.86(0.17-44.34)	-2.08(-2.31--1.84)	0
Tonga	0.09(0.07-0.12)	202.56(145.18-266.18)	0.09(0.05-0.13)	115.31(61.69-171.2)	-1.89(-2.24--1.53)	0
Trinidad and Tobago	1.64(0.29-3.72)	220(38.49-498.62)	2.18(0.72-4.16)	116.8(38.4-222.54)	-2.08(-2.62--1.53)	0
Tunisia	10.7(7.14-15.78)	257.84(172.24-379.06)	19.82(11.46-30.06)	163.05(94.95-246.8)	-1.49(-1.71--1.28)	0
Turkey	77.59(53.06-109.38)	263.25(179.13-371.81)	101.07(72.61-134.98)	119.35(85.72-158.33)	-2.6(-3.27--1.93)	0
Turkmenistan	3.59(0.88-7.47)	202.08(50.15-418.43)	9.23(5.03-15.16)	252.39(138.61-410.58)	0.71(-0.26-1.69)	0.152104
Tuvalu	0.02(0.01-0.03)	400.73(283.58-533.64)	0.01(0-0.01)	81.36(47.04-127.21)	-5.09(-5.24--4.95)	0
Uganda	20.81(14.36-28.4)	406.35(280.66-549.84)	33.52(23.88-46.65)	300.26(215.23-409.25)	-0.97(-1.11--0.84)	0
Ukraine	399.57(202.38-639.76)	584.14(297.31-936.56)	123.52(70.64-203.06)	154.46(88.34-254.56)	-4.36(-4.86--3.86)	0
United Arab Emirates	1.59(1.1-2.22)	467.86(331.52-646.57)	4.7(3.09-6.69)	275.1(192.41-381.75)	-1.81(-4.38-0.84)	0.178973
United Kingdom	109.8(47.65-187.85)	111.75(48.51-191.12)	16.41(10.49-23.78)	10.49(6.74-15.16)	-7.51(-7.94--7.07)	0
United Republic of Tanzania	28.64(20.84-39.64)	332.06(245.66-459.86)	80.83(56.25-110.12)	399.54(282.79-537.14)	0.59(0.39-0.8)	0
United States of America	134.1(52.58-237.4)	39.53(15.5-69.98)	47.75(23.76-78.56)	7.5(3.72-12.29)	-5.16(-5.65--4.67)	0
United States Virgin Islands	0.02(0-0.05)	27.74(0.6-74.68)	0.02(0.01-0.03)	10.99(4.72-19.03)	-2.8(-3.42--2.18)	0
Uruguay	5(1.87-9.06)	127.21(47.45-229.71)	1.93(0.77-3.4)	29.85(11.82-53)	-4.57(-4.91--4.22)	0
Uzbekistan	40.39(25.65-57.34)	363.9(231.09-516.74)	64.34(43.66-88.16)	285.14(195.19-392.01)	-0.92(-2.07-0.25)	0.124271
Vanuatu	0.25(0.17-0.33)	527.2(381.37-688.38)	0.53(0.37-0.69)	399.14(292.36-517.19)	-0.93(-1.06--0.8)	0
Venezuela (Bolivarian Republic of)	7.36(3.33-12.83)	86.65(38.91-150.59)	11.74(6.33-18.58)	42.95(23.26-68.18)	-2.18(-3.19--1.15)	3.4e-05
Viet Nam	250.44(184.6-320.37)	697.58(515.75-887.54)	353.41(217.82-491.83)	417.63(261.68-577.28)	-1.66(-1.7--1.62)	0
Yemen	36.38(24.88-52.5)	878.41(609.95-1231.93)	76.4(49.53-112.19)	630.71(412.5-905.56)	-1.21(-1.36--1.06)	0
Zambia	8.83(6.09-12.87)	411.59(287.84-584.39)	23.13(16.12-32.4)	458.83(328.21-631.12)	0.35(0.23-0.46)	0
Zimbabwe	11.04(8.53-13.88)	360.85(280.91-455.83)	25.58(18.9-33.97)	492.14(371.78-645.24)	1.13(0.58-1.68)	5.8e-05
